# Supplementary material for: A new SNP-based vision of the genetics of sex determination in European sea bass (Dicentrarchus labrax)
Source: Genet Sel Evol. 2015 Sep 4;47(1):68. doi: 10.1186/s12711-015-0148-y (PMC4558911; doi:10.1186/s12711-015-0148-y)
Supplement: Additional file 2: Table S2. — Detailed positions of individual SNPs in the constructed genetic map. (CSV 281 kb) [file 12711_2015_148_MOESM2_ESM.csv]

Id	LG	Pos (cM)	Chr	Pos (bp)
30910	1	0	SBwgs:LG5_GroupII	28063591
31150	1	4.86	SBwgs:LG5_GroupII	30264852
30886	1	4.91	SBwgs:LG5_GroupII	27732000
41983	1	6.49	SBwgs:SB_ChrUN	77196020
30960	1	7.78	SBwgs:LG5_GroupII	28437155
31027	1	7.78	SBwgs:LG5_GroupII	28999277
30917	1	7.79	SBwgs:LG5_GroupII	28114911
31021	1	8.48	SBwgs:LG5_GroupII	28968353
31137	1	9.76	SBwgs:LG5_GroupII	30192676
30939	1	11.12	SBwgs:LG5_GroupII	28333150
30944	1	13.42	SBwgs:LG5_GroupII	28350757
30931	1	13.43	SBwgs:LG5_GroupII	28267921
30969	1	13.43	SBwgs:LG5_GroupII	28532796
30970	1	13.43	SBwgs:LG5_GroupII	28532800
30975	1	13.43	SBwgs:LG5_GroupII	28634282
30978	1	13.43	SBwgs:LG5_GroupII	28732426
30986	1	13.43	SBwgs:LG5_GroupII	28788991
31006	1	13.43	SBwgs:LG5_GroupII	28874761
31011	1	13.43	SBwgs:LG5_GroupII	28893297
41532	1	13.43	SBwgs:SB_ChrUN	69048745
30995	1	13.44	SBwgs:LG5_GroupII	28819162
40326	1	16.27	SBwgs:SB_ChrUN	49303303
30895	1	17.24	SBwgs:LG5_GroupII	27827642
30909	1	17.24	SBwgs:LG5_GroupII	28053296
41055	1	17.24	SBwgs:SB_ChrUN	61499015
30937	1	17.69	SBwgs:LG5_GroupII	28318503
31031	1	18.13	SBwgs:LG5_GroupII	29052646
30953	1	18.57	SBwgs:LG5_GroupII	28375192
30817	1	18.58	SBwgs:LG5_GroupII	26976695
30924	1	18.58	SBwgs:LG5_GroupII	28152780
30925	1	18.58	SBwgs:LG5_GroupII	28205633
30932	1	18.58	SBwgs:LG5_GroupII	28267925
30954	1	18.58	SBwgs:LG5_GroupII	28375196
30966	1	18.58	SBwgs:LG5_GroupII	28505882
31028	1	18.58	SBwgs:LG5_GroupII	29013776
38133	1	18.58	SBwgs:SB_ChrUN	17526984
41056	1	19.32	SBwgs:SB_ChrUN	61500287
30999	1	20.1	SBwgs:LG5_GroupII	28849914
31149	1	21.72	SBwgs:LG5_GroupII	30251204
30821	1	21.76	SBwgs:LG5_GroupII	27043328
30887	1	22.06	SBwgs:LG5_GroupII	27732004
30896	1	22.28	SBwgs:LG5_GroupII	27845554
30894	1	22.56	SBwgs:LG5_GroupII	27827638
30920	1	22.56	SBwgs:LG5_GroupII	28134497
31035	1	23.47	SBwgs:LG5_GroupII	29056845
42338	1	25.33	SBwgs:SB_ChrUN	82874826
30850	1	26.26	SBwgs:LG5_GroupII	27247970
30902	1	26.26	SBwgs:LG5_GroupII	28001241
30936	1	26.26	SBwgs:LG5_GroupII	28276343
30947	1	26.26	SBwgs:LG5_GroupII	28352332
30949	1	26.26	SBwgs:LG5_GroupII	28359634
30950	1	26.26	SBwgs:LG5_GroupII	28359638
31130	1	26.26	SBwgs:LG5_GroupII	30151273
37536	1	26.26	SBwgs:LGx_GroupIV	7602617
40950	1	26.26	SBwgs:SB_ChrUN	60052606
41248	1	26.26	SBwgs:SB_ChrUN	64050822
41982	1	26.26	SBwgs:SB_ChrUN	77196016
30948	1	27.3	SBwgs:LG5_GroupII	28352336
30965	1	27.3	SBwgs:LG5_GroupII	28497949
30968	1	27.3	SBwgs:LG5_GroupII	28528329
31034	1	27.3	SBwgs:LG5_GroupII	29056841
30892	1	29.52	SBwgs:LG5_GroupII	27753281
30893	1	29.52	SBwgs:LG5_GroupII	27753285
30825	1	32.9	SBwgs:LG5_GroupII	27085363
30844	1	32.9	SBwgs:LG5_GroupII	27226032
30872	1	32.9	SBwgs:LG5_GroupII	27536808
30867	1	32.94	SBwgs:LG5_GroupII	27487762
30870	1	36.09	SBwgs:LG5_GroupII	27499294
30811	1	36.1	SBwgs:LG5_GroupII	26921053
30864	1	36.1	SBwgs:LG5_GroupII	27472858
30773	1	39.62	SBwgs:LG5_GroupII	26664832
30744	1	39.85	SBwgs:LG5_GroupII	26349926
30786	1	39.85	SBwgs:LG5_GroupII	26739318
30709	1	41.72	SBwgs:LG5_GroupII	26079167
30800	1	42.91	SBwgs:LG5_GroupII	26837124
30745	1	42.94	SBwgs:LG5_GroupII	26349930
30796	1	44.23	SBwgs:LG5_GroupII	26821252
30739	1	44.24	SBwgs:LG5_GroupII	26311055
30808	1	44.57	SBwgs:LG5_GroupII	26890966
30726	1	46.5	SBwgs:LG5_GroupII	26251957
30733	1	46.81	SBwgs:LG5_GroupII	26287265
30753	1	46.81	SBwgs:LG5_GroupII	26413528
30781	1	46.81	SBwgs:LG5_GroupII	26722990
30734	1	46.89	SBwgs:LG5_GroupII	26289220
30730	1	51.27	SBwgs:LG5_GroupII	26284235
30755	1	51.27	SBwgs:LG5_GroupII	26420227
30798	1	52.03	SBwgs:LG5_GroupII	26830900
30707	1	52.9	SBwgs:LG5_GroupII	26027859
30700	1	53.96	SBwgs:LG5_GroupII	25990048
30741	1	54.34	SBwgs:LG5_GroupII	26315464
30716	1	57.7	SBwgs:LG5_GroupII	26205865
30699	1	61.4	SBwgs:LG5_GroupII	25988157
30705	1	61.4	SBwgs:LG5_GroupII	26011450
30691	1	61.44	SBwgs:LG5_GroupII	25843864
30648	1	67.74	SBwgs:LG5_GroupII	25252059
30690	1	67.74	SBwgs:LG5_GroupII	25816056
30682	1	68.33	SBwgs:LG5_GroupII	25722987
30629	1	68.49	SBwgs:LG5_GroupII	24907063
30649	1	68.49	SBwgs:LG5_GroupII	25252063
30667	1	69.27	SBwgs:LG5_GroupII	25550733
30675	1	70.61	SBwgs:LG5_GroupII	25677346
30660	1	71.93	SBwgs:LG5_GroupII	25446368
30677	1	71.93	SBwgs:LG5_GroupII	25683199
30680	1	71.93	SBwgs:LG5_GroupII	25692345
30610	1	73.7	SBwgs:LG5_GroupII	24590267
30623	1	73.7	SBwgs:LG5_GroupII	24872967
30625	1	73.7	SBwgs:LG5_GroupII	24873937
30566	1	74.66	SBwgs:LG5_GroupII	23682001
30573	1	74.66	SBwgs:LG5_GroupII	23756446
30602	1	74.66	SBwgs:LG5_GroupII	24421097
30604	1	74.66	SBwgs:LG5_GroupII	24433985
30621	1	74.66	SBwgs:LG5_GroupII	24853744
30586	1	76.59	SBwgs:LG5_GroupII	24000745
30572	1	78.43	SBwgs:LG5_GroupII	23756442
30495	1	78.46	SBwgs:LG5_GroupII	22886256
30501	1	78.46	SBwgs:LG5_GroupII	22975107
30511	1	78.46	SBwgs:LG5_GroupII	23112831
30520	1	78.46	SBwgs:LG5_GroupII	23235298
30536	1	78.46	SBwgs:LG5_GroupII	23401569
30551	1	78.46	SBwgs:LG5_GroupII	23512154
30555	1	78.46	SBwgs:LG5_GroupII	23517324
30556	1	78.46	SBwgs:LG5_GroupII	23545252
30564	1	78.46	SBwgs:LG5_GroupII	23669490
30565	1	78.46	SBwgs:LG5_GroupII	23669494
30611	1	78.46	SBwgs:LG5_GroupII	24590271
30624	1	78.46	SBwgs:LG5_GroupII	24873933
30639	1	78.46	SBwgs:LG5_GroupII	25067679
30245	1	81.99	SBwgs:LG5_GroupII	18275552
30546	1	81.99	SBwgs:LG5_GroupII	23468016
30673	1	82	SBwgs:LG5_GroupII	25610639
30542	1	84.98	SBwgs:LG5_GroupII	23434670
30397	1	90.82	SBwgs:LG5_GroupII	20660956
30172	1	92.08	SBwgs:LG5_GroupII	17075359
30184	1	94.02	SBwgs:LG5_GroupII	17326759
30095	1	96.88	SBwgs:LG5_GroupII	15682498
30186	1	96.88	SBwgs:LG5_GroupII	17363606
30194	1	96.88	SBwgs:LG5_GroupII	17499806
30134	1	97.51	SBwgs:LG5_GroupII	16556339
30000	1	98.29	SBwgs:LG5_GroupII	14134828
30074	1	98.29	SBwgs:LG5_GroupII	15385092
30085	1	98.29	SBwgs:LG5_GroupII	15456181
30226	1	98.29	SBwgs:LG5_GroupII	17865383
30279	1	98.29	SBwgs:LG5_GroupII	18621894
30338	1	98.29	SBwgs:LG5_GroupII	19799669
30363	1	98.29	SBwgs:LG5_GroupII	20078617
30471	1	98.29	SBwgs:LG5_GroupII	22371914
30478	1	98.29	SBwgs:LG5_GroupII	22578081
38919	1	98.29	SBwgs:SB_ChrUN	27725401
30197	1	98.88	SBwgs:LG5_GroupII	17530334
31450	1	99.64	SBwgs:LG5_GroupII	5264430
30163	1	99.81	SBwgs:LG5_GroupII	16932540
30162	1	99.91	SBwgs:LG5_GroupII	16932536
30361	1	99.93	SBwgs:LG5_GroupII	20052499
29856	1	101.99	SBwgs:LG5_GroupII	11835845
29937	1	101.99	SBwgs:LG5_GroupII	13182449
29979	1	101.99	SBwgs:LG5_GroupII	13758509
30022	1	101.99	SBwgs:LG5_GroupII	14764379
30036	1	101.99	SBwgs:LG5_GroupII	14861117
30080	1	101.99	SBwgs:LG5_GroupII	15404600
30094	1	101.99	SBwgs:LG5_GroupII	15679233
30102	1	101.99	SBwgs:LG5_GroupII	15810165
30064	1	102.27	SBwgs:LG5_GroupII	15276466
30486	1	102.29	SBwgs:LG5_GroupII	22755671
30033	1	103.19	SBwgs:LG5_GroupII	14817406
30336	1	104.17	SBwgs:LG5_GroupII	19739348
30404	1	104.17	SBwgs:LG5_GroupII	20806544
30522	1	104.17	SBwgs:LG5_GroupII	23326681
29855	1	105.05	SBwgs:LG5_GroupII	11835841
30191	1	107.97	SBwgs:LG5_GroupII	17395857
30204	1	107.98	SBwgs:LG5_GroupII	17632026
30357	1	108.71	SBwgs:LG5_GroupII	20015777
30144	1	109.95	SBwgs:LG5_GroupII	16639543
30145	1	109.95	SBwgs:LG5_GroupII	16639547
30153	1	109.95	SBwgs:LG5_GroupII	16801410
30327	1	109.95	SBwgs:LG5_GroupII	19625952
30329	1	109.95	SBwgs:LG5_GroupII	19630322
30406	1	109.95	SBwgs:LG5_GroupII	20860414
30454	1	109.95	SBwgs:LG5_GroupII	21891205
29846	1	111.52	SBwgs:LG5_GroupII	11700387
29803	1	113.58	SBwgs:LG5_GroupII	10944171
29808	1	113.58	SBwgs:LG5_GroupII	10987437
29910	1	113.58	SBwgs:LG5_GroupII	12957146
31428	1	113.58	SBwgs:LG5_GroupII	5057817
30280	1	113.59	SBwgs:LG5_GroupII	18634039
29975	1	117.2	SBwgs:LG5_GroupII	13739181
29887	1	117.21	SBwgs:LG5_GroupII	12551718
30156	1	119.11	SBwgs:LG5_GroupII	16842836
30160	1	120.8	SBwgs:LG5_GroupII	16917707
29810	1	122.53	SBwgs:LG5_GroupII	10997733
29825	1	122.53	SBwgs:LG5_GroupII	11299746
29905	1	122.53	SBwgs:LG5_GroupII	12895483
30324	1	122.53	SBwgs:LG5_GroupII	19610265
30372	1	122.53	SBwgs:LG5_GroupII	20299925
30373	1	122.53	SBwgs:LG5_GroupII	20299929
30475	1	122.53	SBwgs:LG5_GroupII	22522419
30476	1	122.53	SBwgs:LG5_GroupII	22522423
30389	1	122.57	SBwgs:LG5_GroupII	20618964
31358	1	129.94	SBwgs:LG5_GroupII	4017093
31274	1	132.3	SBwgs:LG5_GroupII	32388971
29771	1	133.9	SBwgs:LG5_GroupII	10203185
29911	1	133.9	SBwgs:LG5_GroupII	12987703
29914	1	133.9	SBwgs:LG5_GroupII	12998590
29917	1	133.9	SBwgs:LG5_GroupII	13054425
30027	1	133.9	SBwgs:LG5_GroupII	1479530
30237	1	133.9	SBwgs:LG5_GroupII	1815643
30393	1	133.9	SBwgs:LG5_GroupII	2063933
30873	1	133.9	SBwgs:LG5_GroupII	2758661
31263	1	133.9	SBwgs:LG5_GroupII	32279457
31292	1	133.9	SBwgs:LG5_GroupII	32529863
31303	1	133.9	SBwgs:LG5_GroupII	32610858
31368	1	133.9	SBwgs:LG5_GroupII	4128199
31398	1	133.9	SBwgs:LG5_GroupII	4630420
31399	1	133.9	SBwgs:LG5_GroupII	4631491
31405	1	133.9	SBwgs:LG5_GroupII	4668691
31413	1	133.9	SBwgs:LG5_GroupII	485545
31444	1	133.9	SBwgs:LG5_GroupII	5214891
31498	1	133.9	SBwgs:LG5_GroupII	6060806
31500	1	133.9	SBwgs:LG5_GroupII	6100638
31507	1	133.9	SBwgs:LG5_GroupII	6233156
31514	1	133.9	SBwgs:LG5_GroupII	6334975
31559	1	133.9	SBwgs:LG5_GroupII	7068523
31560	1	133.9	SBwgs:LG5_GroupII	7068527
29950	1	135.43	SBwgs:LG5_GroupII	13239352
31090	1	135.43	SBwgs:LG5_GroupII	2959765
31198	1	135.43	SBwgs:LG5_GroupII	3132582
31258	1	135.43	SBwgs:LG5_GroupII	32203723
29804	1	137.25	SBwgs:LG5_GroupII	10944175
31419	1	137.25	SBwgs:LG5_GroupII	4988645
31726	1	137.25	SBwgs:LG5_GroupII	989197
40099	1	137.25	SBwgs:SB_ChrUN	460629
31381	1	139.15	SBwgs:LG5_GroupII	4312927
31644	1	139.15	SBwgs:LG5_GroupII	8366110
31715	1	139.15	SBwgs:LG5_GroupII	9662596
29875	1	140.37	SBwgs:LG5_GroupII	124539
29908	1	140.37	SBwgs:LG5_GroupII	12897894
30239	1	140.37	SBwgs:LG5_GroupII	1816481
31120	1	140.37	SBwgs:LG5_GroupII	30058724
31125	1	140.37	SBwgs:LG5_GroupII	30096692
31203	1	140.37	SBwgs:LG5_GroupII	31342275
31223	1	140.37	SBwgs:LG5_GroupII	31569923
31296	1	140.37	SBwgs:LG5_GroupII	32578806
31337	1	140.37	SBwgs:LG5_GroupII	3746265
31506	1	140.37	SBwgs:LG5_GroupII	6220924
31517	1	140.37	SBwgs:LG5_GroupII	635104
31572	1	140.37	SBwgs:LG5_GroupII	722851
31594	1	140.37	SBwgs:LG5_GroupII	763754
31606	1	140.37	SBwgs:LG5_GroupII	7944919
31656	1	140.37	SBwgs:LG5_GroupII	8581872
30399	1	141	SBwgs:LG5_GroupII	20713255
31208	1	141	SBwgs:LG5_GroupII	3136880
31622	1	141	SBwgs:LG5_GroupII	8172433
31186	1	142.67	SBwgs:LG5_GroupII	3113827
31210	1	142.67	SBwgs:LG5_GroupII	31434186
31250	1	142.67	SBwgs:LG5_GroupII	32116336
31488	1	143.12	SBwgs:LG5_GroupII	5927820
31235	1	143.56	SBwgs:LG5_GroupII	32003131
29844	1	144.15	SBwgs:LG5_GroupII	1167785
29912	1	144.15	SBwgs:LG5_GroupII	12987707
29928	1	144.15	SBwgs:LG5_GroupII	13125355
31160	1	144.15	SBwgs:LG5_GroupII	30671106
31200	1	144.15	SBwgs:LG5_GroupII	31331541
31362	1	144.15	SBwgs:LG5_GroupII	4031530
31529	1	144.15	SBwgs:LG5_GroupII	6571856
31549	1	144.15	SBwgs:LG5_GroupII	6868208
31281	1	144.75	SBwgs:LG5_GroupII	32444105
31247	1	145.93	SBwgs:LG5_GroupII	32085247
31297	1	145.93	SBwgs:LG5_GroupII	32578810
31427	1	145.93	SBwgs:LG5_GroupII	5049742
31468	1	145.93	SBwgs:LG5_GroupII	5483704
41866	1	145.93	SBwgs:SB_ChrUN	74955053
41867	1	145.93	SBwgs:SB_ChrUN	74955057
31215	1	146.53	SBwgs:LG5_GroupII	31487061
31282	1	146.53	SBwgs:LG5_GroupII	32463557
31243	1	147.5	SBwgs:LG5_GroupII	32017926
31244	1	147.5	SBwgs:LG5_GroupII	32017930
29982	1	149.46	SBwgs:LG5_GroupII	1379357
30991	1	149.46	SBwgs:LG5_GroupII	2880319
31177	1	149.46	SBwgs:LG5_GroupII	30844493
31190	1	149.46	SBwgs:LG5_GroupII	31173225
31222	1	149.46	SBwgs:LG5_GroupII	31569919
31248	1	149.46	SBwgs:LG5_GroupII	32085251
31288	1	149.46	SBwgs:LG5_GroupII	32486486
31308	1	149.46	SBwgs:LG5_GroupII	3290614
31224	1	150.19	SBwgs:LG5_GroupII	31642680
31440	1	150.19	SBwgs:LG5_GroupII	5122158
31272	1	151.39	SBwgs:LG5_GroupII	32376680
31669	1	152.34	SBwgs:LG5_GroupII	8754853
29878	1	153.47	SBwgs:LG5_GroupII	12500417
29882	1	153.47	SBwgs:LG5_GroupII	12503714
30113	1	153.47	SBwgs:LG5_GroupII	16220950
30365	1	153.47	SBwgs:LG5_GroupII	20227520
30468	1	153.47	SBwgs:LG5_GroupII	2225271
30981	1	153.47	SBwgs:LG5_GroupII	2873258
31072	1	153.47	SBwgs:LG5_GroupII	29411856
31423	1	153.47	SBwgs:LG5_GroupII	501303
31469	1	154.92	SBwgs:LG5_GroupII	5483708
31127	1	155.63	SBwgs:LG5_GroupII	30110585
31230	1	155.63	SBwgs:LG5_GroupII	31776186
31236	1	155.63	SBwgs:LG5_GroupII	32003135
31339	1	155.63	SBwgs:LG5_GroupII	3787755
31621	1	155.63	SBwgs:LG5_GroupII	8097990
31648	1	155.63	SBwgs:LG5_GroupII	849101
30236	1	157.39	SBwgs:LG5_GroupII	1815639
29779	1	159.18	SBwgs:LG5_GroupII	10419873
30460	1	159.18	SBwgs:LG5_GroupII	2201901
31165	1	159.18	SBwgs:LG5_GroupII	30686306
31167	1	159.18	SBwgs:LG5_GroupII	30730012
31214	1	159.18	SBwgs:LG5_GroupII	31485806
31252	1	159.18	SBwgs:LG5_GroupII	32183660
31375	1	159.18	SBwgs:LG5_GroupII	4255445
31618	1	159.18	SBwgs:LG5_GroupII	8058826
31666	1	159.18	SBwgs:LG5_GroupII	871371
31698	1	159.18	SBwgs:LG5_GroupII	9458038
29884	1	160.61	SBwgs:LG5_GroupII	1251294
29940	1	160.61	SBwgs:LG5_GroupII	13185973
31241	1	160.61	SBwgs:LG5_GroupII	3200930
29766	1	162.24	SBwgs:LG5_GroupII	10148668
29790	1	162.24	SBwgs:LG5_GroupII	10491178
31623	1	162.24	SBwgs:LG5_GroupII	8172437
30509	1	162.73	SBwgs:LG5_GroupII	2310550
31245	1	163.06	SBwgs:LG5_GroupII	32038612
31414	1	163.44	SBwgs:LG5_GroupII	485549
31191	1	163.8	SBwgs:LG5_GroupII	31173229
31194	1	163.8	SBwgs:LG5_GroupII	31277633
30199	1	164.12	SBwgs:LG5_GroupII	1759077
31204	1	164.12	SBwgs:LG5_GroupII	31342279
31598	1	164.12	SBwgs:LG5_GroupII	7719863
31257	1	165.54	SBwgs:LG5_GroupII	32203719
29801	1	167.03	SBwgs:LG5_GroupII	10907309
31370	1	168.1	SBwgs:LG5_GroupII	412887
31395	1	169.1	SBwgs:LG5_GroupII	455310
31280	1	169.8	SBwgs:LG5_GroupII	32444101
31459	1	169.82	SBwgs:LG5_GroupII	532526
31480	1	169.82	SBwgs:LG5_GroupII	5811720
31571	1	169.82	SBwgs:LG5_GroupII	722847
31574	1	170.23	SBwgs:LG5_GroupII	7265389
31219	1	173.1	SBwgs:LG5_GroupII	31521797
31300	1	176.73	SBwgs:LG5_GroupII	32587593
31275	1	176.75	SBwgs:LG5_GroupII	32394535
31285	1	176.75	SBwgs:LG5_GroupII	32475148
31325	1	176.75	SBwgs:LG5_GroupII	3488530
31344	1	176.75	SBwgs:LG5_GroupII	3831325
31434	1	176.75	SBwgs:LG5_GroupII	5068683
31477	1	176.75	SBwgs:LG5_GroupII	5591972
31527	1	176.75	SBwgs:LG5_GroupII	6530170
31357	1	179.04	SBwgs:LG5_GroupII	4017089
41638	1	179.04	SBwgs:SB_ChrUN	70592931
31286	1	180.98	SBwgs:LG5_GroupII	32476242
30259	1	184.52	SBwgs:LG5_GroupII	18418114
30175	1	184.55	SBwgs:LG5_GroupII	17214582
30177	1	184.55	SBwgs:LG5_GroupII	1722785
30179	1	184.55	SBwgs:LG5_GroupII	17237317
30308	1	184.55	SBwgs:LG5_GroupII	19262850
31361	1	184.55	SBwgs:LG5_GroupII	4031526
31429	1	184.55	SBwgs:LG5_GroupII	5057821
31451	1	184.55	SBwgs:LG5_GroupII	5264434
31454	1	184.55	SBwgs:LG5_GroupII	5293137
31511	1	184.55	SBwgs:LG5_GroupII	6310823
31722	1	184.55	SBwgs:LG5_GroupII	9837433
30581	1	191.79	SBwgs:LG5_GroupII	23959637
30277	1	194.09	SBwgs:LG5_GroupII	18591329
30452	1	201.53	SBwgs:LG5_GroupII	21845740
30732	1	203.62	SBwgs:LG5_GroupII	26287261
10561	2	0	SBwgs:LG15_GroupXVI	17795626
39487	2	4.04	SBwgs:SB_ChrUN	36504421
11132	2	4.76	SBwgs:LG15_GroupXVI	24365507
11106	2	5.27	SBwgs:LG15_GroupXVI	24119499
10968	2	6.52	SBwgs:LG15_GroupXVI	22711466
10992	2	7.72	SBwgs:LG15_GroupXVI	23103771
11049	2	7.72	SBwgs:LG15_GroupXVI	23689134
11104	2	7.72	SBwgs:LG15_GroupXVI	24048757
10393	2	8.78	SBwgs:LG15_GroupXVI	15595872
10401	2	8.78	SBwgs:LG15_GroupXVI	15786258
10513	2	8.78	SBwgs:LG15_GroupXVI	17104421
10688	2	8.78	SBwgs:LG15_GroupXVI	19405533
11046	2	8.78	SBwgs:LG15_GroupXVI	23604510
11050	2	8.78	SBwgs:LG15_GroupXVI	23689138
11064	2	8.78	SBwgs:LG15_GroupXVI	23740207
10340	2	10.8	SBwgs:LG15_GroupXVI	14619683
10405	2	10.8	SBwgs:LG15_GroupXVI	15809376
10737	2	10.8	SBwgs:LG15_GroupXVI	19996030
10342	2	12.3	SBwgs:LG15_GroupXVI	14649809
10648	2	12.3	SBwgs:LG15_GroupXVI	18897648
10484	2	13.52	SBwgs:LG15_GroupXVI	16801535
10411	2	16.62	SBwgs:LG15_GroupXVI	15891609
10001	2	18.36	SBwgs:LG15_GroupXVI	10108520
10062	2	18.36	SBwgs:LG15_GroupXVI	10889023
10243	2	18.36	SBwgs:LG15_GroupXVI	13047238
10282	2	18.36	SBwgs:LG15_GroupXVI	13642320
10344	2	18.36	SBwgs:LG15_GroupXVI	14696155
10415	2	18.36	SBwgs:LG15_GroupXVI	15907618
10580	2	18.36	SBwgs:LG15_GroupXVI	17896484
10612	2	18.36	SBwgs:LG15_GroupXVI	18408851
10643	2	18.36	SBwgs:LG15_GroupXVI	18885693
10649	2	18.36	SBwgs:LG15_GroupXVI	18898840
10742	2	18.36	SBwgs:LG15_GroupXVI	20029484
10751	2	18.36	SBwgs:LG15_GroupXVI	20052221
10770	2	18.36	SBwgs:LG15_GroupXVI	20224952
11708	2	18.36	SBwgs:LG15_GroupXVI	9388836
10361	2	20.35	SBwgs:LG15_GroupXVI	14967191
10410	2	22.33	SBwgs:LG15_GroupXVI	15882034
10321	2	25.82	SBwgs:LG15_GroupXVI	14156418
10515	2	25.82	SBwgs:LG15_GroupXVI	17138828
10516	2	25.82	SBwgs:LG15_GroupXVI	17138832
10517	2	25.82	SBwgs:LG15_GroupXVI	17218738
10559	2	25.82	SBwgs:LG15_GroupXVI	17795497
10632	2	25.82	SBwgs:LG15_GroupXVI	18662435
10638	2	25.82	SBwgs:LG15_GroupXVI	18844441
10389	2	26.17	SBwgs:LG15_GroupXVI	15497273
10467	2	26.88	SBwgs:LG15_GroupXVI	16583090
10558	2	26.88	SBwgs:LG15_GroupXVI	17795493
10631	2	26.88	SBwgs:LG15_GroupXVI	18660252
10695	2	26.88	SBwgs:LG15_GroupXVI	19498030
10974	2	26.88	SBwgs:LG15_GroupXVI	22751176
10372	2	28.72	SBwgs:LG15_GroupXVI	15345965
10449	2	28.72	SBwgs:LG15_GroupXVI	16318171
10653	2	28.72	SBwgs:LG15_GroupXVI	18933341
10775	2	28.72	SBwgs:LG15_GroupXVI	20351927
10472	2	29.39	SBwgs:LG15_GroupXVI	16672084
10666	2	30.06	SBwgs:LG15_GroupXVI	19184841
11055	2	30.06	SBwgs:LG15_GroupXVI	23696023
10556	2	30.7	SBwgs:LG15_GroupXVI	17761168
10663	2	30.7	SBwgs:LG15_GroupXVI	19121325
10821	2	30.7	SBwgs:LG15_GroupXVI	20939007
10875	2	30.7	SBwgs:LG15_GroupXVI	21347147
10892	2	30.7	SBwgs:LG15_GroupXVI	21589726
10982	2	30.7	SBwgs:LG15_GroupXVI	22925892
11001	2	30.7	SBwgs:LG15_GroupXVI	23218661
11014	2	30.7	SBwgs:LG15_GroupXVI	23294672
11020	2	30.7	SBwgs:LG15_GroupXVI	23403803
11027	2	30.7	SBwgs:LG15_GroupXVI	23443901
11063	2	30.7	SBwgs:LG15_GroupXVI	23740203
11070	2	30.7	SBwgs:LG15_GroupXVI	23808530
11073	2	30.7	SBwgs:LG15_GroupXVI	23822781
11125	2	30.7	SBwgs:LG15_GroupXVI	24335552
11153	2	30.7	SBwgs:LG15_GroupXVI	24667885
11197	2	30.7	SBwgs:LG15_GroupXVI	25033599
11213	2	30.7	SBwgs:LG15_GroupXVI	25263389
11226	2	30.7	SBwgs:LG15_GroupXVI	25455112
38233	2	30.7	SBwgs:SB_ChrUN	18796046
39283	2	30.7	SBwgs:SB_ChrUN	33658573
40714	2	30.7	SBwgs:SB_ChrUN	55780379
10754	2	31.34	SBwgs:LG15_GroupXVI	20103811
10782	2	31.34	SBwgs:LG15_GroupXVI	20453180
11140	2	31.34	SBwgs:LG15_GroupXVI	24509890
11151	2	31.34	SBwgs:LG15_GroupXVI	24662438
10908	2	33.34	SBwgs:LG15_GroupXVI	21819207
10944	2	33.34	SBwgs:LG15_GroupXVI	22444613
10971	2	33.34	SBwgs:LG15_GroupXVI	22737853
11071	2	33.34	SBwgs:LG15_GroupXVI	23821597
10970	2	34.68	SBwgs:LG15_GroupXVI	22714517
11022	2	34.68	SBwgs:LG15_GroupXVI	23428885
11091	2	34.68	SBwgs:LG15_GroupXVI	23957787
11110	2	34.68	SBwgs:LG15_GroupXVI	24167927
11143	2	34.68	SBwgs:LG15_GroupXVI	24548127
11115	2	35.01	SBwgs:LG15_GroupXVI	24214366
10738	2	35.33	SBwgs:LG15_GroupXVI	19996034
10766	2	35.33	SBwgs:LG15_GroupXVI	20199133
10783	2	35.33	SBwgs:LG15_GroupXVI	20453184
10881	2	35.33	SBwgs:LG15_GroupXVI	21406015
10946	2	35.98	SBwgs:LG15_GroupXVI	22532341
39306	2	35.98	SBwgs:SB_ChrUN	34104029
10671	2	36.63	SBwgs:LG15_GroupXVI	19235910
10709	2	36.63	SBwgs:LG15_GroupXVI	19720812
11028	2	36.63	SBwgs:LG15_GroupXVI	23460113
42734	2	36.63	SBwgs:SB_ChrUN	90513978
10584	2	37.28	SBwgs:LG15_GroupXVI	17968728
10625	2	37.28	SBwgs:LG15_GroupXVI	18574232
10711	2	37.28	SBwgs:LG15_GroupXVI	19741714
10966	2	37.28	SBwgs:LG15_GroupXVI	22681053
11026	2	37.28	SBwgs:LG15_GroupXVI	23443897
11097	2	37.28	SBwgs:LG15_GroupXVI	24020967
11111	2	37.28	SBwgs:LG15_GroupXVI	24167931
11146	2	37.28	SBwgs:LG15_GroupXVI	24602389
11162	2	37.28	SBwgs:LG15_GroupXVI	24764984
38931	2	37.28	SBwgs:SB_ChrUN	27970262
11161	2	37.66	SBwgs:LG15_GroupXVI	24764980
10912	2	37.99	SBwgs:LG15_GroupXVI	21901924
10932	2	37.99	SBwgs:LG15_GroupXVI	22210286
10581	2	38.16	SBwgs:LG15_GroupXVI	17896488
10424	2	39.63	SBwgs:LG15_GroupXVI	16038508
10451	2	39.63	SBwgs:LG15_GroupXVI	16320261
10924	2	40.23	SBwgs:LG15_GroupXVI	22139280
10967	2	40.23	SBwgs:LG15_GroupXVI	22711462
11040	2	40.23	SBwgs:LG15_GroupXVI	23550261
10276	2	40.5	SBwgs:LG15_GroupXVI	13606912
10262	2	43.71	SBwgs:LG15_GroupXVI	13456739
10220	2	44.68	SBwgs:LG15_GroupXVI	12881931
10186	2	47.03	SBwgs:LG15_GroupXVI	12437576
10209	2	47.03	SBwgs:LG15_GroupXVI	12690789
10143	2	48.95	SBwgs:LG15_GroupXVI	11991777
10187	2	48.95	SBwgs:LG15_GroupXVI	12437580
10137	2	49.68	SBwgs:LG15_GroupXVI	11920366
10100	2	50.4	SBwgs:LG15_GroupXVI	11371782
10101	2	50.4	SBwgs:LG15_GroupXVI	11371786
10129	2	50.4	SBwgs:LG15_GroupXVI	11860216
10185	2	50.4	SBwgs:LG15_GroupXVI	12429370
10202	2	50.4	SBwgs:LG15_GroupXVI	12652129
10203	2	50.4	SBwgs:LG15_GroupXVI	12652133
40832	2	50.4	SBwgs:SB_ChrUN	57859281
10108	2	51.12	SBwgs:LG15_GroupXVI	11466760
10105	2	51.83	SBwgs:LG15_GroupXVI	11412019
10110	2	51.83	SBwgs:LG15_GroupXVI	11522977
10034	2	53.26	SBwgs:LG15_GroupXVI	10538553
10047	2	53.26	SBwgs:LG15_GroupXVI	10760080
10077	2	53.26	SBwgs:LG15_GroupXVI	11048529
10048	2	53.96	SBwgs:LG15_GroupXVI	10760084
10053	2	53.96	SBwgs:LG15_GroupXVI	10771130
10965	2	53.96	SBwgs:LG15_GroupXVI	22681049
11025	2	53.96	SBwgs:LG15_GroupXVI	23434740
11042	2	53.96	SBwgs:LG15_GroupXVI	23551920
11718	2	53.96	SBwgs:LG15_GroupXVI	9569183
41876	2	53.96	SBwgs:SB_ChrUN	75140613
10074	2	54.98	SBwgs:LG15_GroupXVI	11007206
11698	2	55.72	SBwgs:LG15_GroupXVI	9228943
10072	2	56.56	SBwgs:LG15_GroupXVI	11001510
11671	2	56.56	SBwgs:LG15_GroupXVI	8489971
11673	2	56.56	SBwgs:LG15_GroupXVI	8508412
11720	2	56.56	SBwgs:LG15_GroupXVI	9579838
11725	2	56.56	SBwgs:LG15_GroupXVI	9601201
11659	2	57.41	SBwgs:LG15_GroupXVI	8317668
11653	2	58.13	SBwgs:LG15_GroupXVI	8276950
11638	2	60.14	SBwgs:LG15_GroupXVI	8200986
11586	2	62.43	SBwgs:LG15_GroupXVI	7076449
11595	2	62.43	SBwgs:LG15_GroupXVI	7292820
11540	2	63.9	SBwgs:LG15_GroupXVI	6330777
11565	2	63.9	SBwgs:LG15_GroupXVI	6686605
11529	2	64.7	SBwgs:LG15_GroupXVI	6122449
11524	2	71.08	SBwgs:LG15_GroupXVI	6032690
11484	2	72.94	SBwgs:LG15_GroupXVI	5331723
11465	2	74.8	SBwgs:LG15_GroupXVI	5167907
11420	2	76.23	SBwgs:LG15_GroupXVI	4560667
11430	2	76.23	SBwgs:LG15_GroupXVI	4659057
11467	2	76.23	SBwgs:LG15_GroupXVI	5178069
40941	2	78.79	SBwgs:SB_ChrUN	59854337
11511	2	79.84	SBwgs:LG15_GroupXVI	5804358
11507	2	79.85	SBwgs:LG15_GroupXVI	5764855
11333	2	80.64	SBwgs:LG15_GroupXVI	3403505
11367	2	80.64	SBwgs:LG15_GroupXVI	3825889
11439	2	80.64	SBwgs:LG15_GroupXVI	4691621
11510	2	80.83	SBwgs:LG15_GroupXVI	5804354
11519	2	80.83	SBwgs:LG15_GroupXVI	5893164
40940	2	82.98	SBwgs:SB_ChrUN	59854333
11485	2	84.87	SBwgs:LG15_GroupXVI	5331727
10245	2	85.98	SBwgs:LG15_GroupXVI	13132548
10417	2	85.98	SBwgs:LG15_GroupXVI	15924919
11317	2	85.98	SBwgs:LG15_GroupXVI	3330663
11365	2	85.98	SBwgs:LG15_GroupXVI	3804098
11376	2	85.98	SBwgs:LG15_GroupXVI	3990803
11389	2	85.98	SBwgs:LG15_GroupXVI	4123607
11390	2	85.98	SBwgs:LG15_GroupXVI	4123611
11393	2	85.98	SBwgs:LG15_GroupXVI	4163501
11396	2	85.98	SBwgs:LG15_GroupXVI	4288214
11402	2	85.98	SBwgs:LG15_GroupXVI	4377810
11429	2	85.98	SBwgs:LG15_GroupXVI	4657266
11469	2	85.98	SBwgs:LG15_GroupXVI	5199569
11349	2	86.85	SBwgs:LG15_GroupXVI	3549384
11352	2	86.85	SBwgs:LG15_GroupXVI	3570492
11332	2	87.73	SBwgs:LG15_GroupXVI	3403501
11331	2	88.63	SBwgs:LG15_GroupXVI	3390543
11462	2	88.63	SBwgs:LG15_GroupXVI	5120928
11264	2	89.54	SBwgs:LG15_GroupXVI	2844852
11345	2	90.09	SBwgs:LG15_GroupXVI	3455919
11414	2	90.09	SBwgs:LG15_GroupXVI	4476833
11438	2	90.09	SBwgs:LG15_GroupXVI	4691617
11506	2	90.09	SBwgs:LG15_GroupXVI	5684724
11567	2	90.09	SBwgs:LG15_GroupXVI	6729627
11651	2	90.09	SBwgs:LG15_GroupXVI	8274640
11307	2	90.43	SBwgs:LG15_GroupXVI	3247777
11308	2	91.79	SBwgs:LG15_GroupXVI	3247781
11309	2	91.79	SBwgs:LG15_GroupXVI	3265985
11249	2	96.61	SBwgs:LG15_GroupXVI	2681411
11223	2	97.27	SBwgs:LG15_GroupXVI	2535737
11255	2	97.27	SBwgs:LG15_GroupXVI	2806004
11256	2	97.27	SBwgs:LG15_GroupXVI	2806008
11260	2	97.27	SBwgs:LG15_GroupXVI	2818507
10520	2	98.58	SBwgs:LG15_GroupXVI	1721915
11188	2	98.58	SBwgs:LG15_GroupXVI	2497150
11263	2	98.87	SBwgs:LG15_GroupXVI	2844848
11600	2	100.18	SBwgs:LG15_GroupXVI	739264
11012	2	102.62	SBwgs:LG15_GroupXVI	2329412
10089	2	105.74	SBwgs:LG15_GroupXVI	1114178
10090	2	105.74	SBwgs:LG15_GroupXVI	1114182
10256	2	105.74	SBwgs:LG15_GroupXVI	1324671
10257	2	105.74	SBwgs:LG15_GroupXVI	1324675
10269	2	105.74	SBwgs:LG15_GroupXVI	1357685
10414	2	105.74	SBwgs:LG15_GroupXVI	1589836
10894	2	105.74	SBwgs:LG15_GroupXVI	2159796
10900	2	105.74	SBwgs:LG15_GroupXVI	2168586
10921	2	105.74	SBwgs:LG15_GroupXVI	2213234
11080	2	105.74	SBwgs:LG15_GroupXVI	2386140
11121	2	105.74	SBwgs:LG15_GroupXVI	2431111
11248	2	105.74	SBwgs:LG15_GroupXVI	2681407
11299	2	105.74	SBwgs:LG15_GroupXVI	3144992
40047	2	105.74	SBwgs:SB_ChrUN	45261686
10130	2	107.08	SBwgs:LG15_GroupXVI	1188284
10589	2	107.08	SBwgs:LG15_GroupXVI	1805468
10762	2	107.08	SBwgs:LG15_GroupXVI	2017810
10291	2	107.43	SBwgs:LG15_GroupXVI	1381906
10815	2	107.78	SBwgs:LG15_GroupXVI	2087326
10213	2	111.87	SBwgs:LG15_GroupXVI	1271331
10599	2	111.89	SBwgs:LG15_GroupXVI	1831740
10600	2	111.89	SBwgs:LG15_GroupXVI	1831744
10698	2	111.89	SBwgs:LG15_GroupXVI	1955920
11548	2	116.63	SBwgs:LG15_GroupXVI	640126
11557	2	116.63	SBwgs:LG15_GroupXVI	650271
11585	2	116.63	SBwgs:LG15_GroupXVI	706450
10316	2	118.72	SBwgs:LG15_GroupXVI	140658
11319	2	118.72	SBwgs:LG15_GroupXVI	333222
11407	2	119.47	SBwgs:LG15_GroupXVI	44382
38057	2	119.47	SBwgs:SB_ChrUN	16077906
39981	2	119.47	SBwgs:SB_ChrUN	43995300
11316	2	120.71	SBwgs:LG15_GroupXVI	329034
11320	2	120.71	SBwgs:LG15_GroupXVI	333226
11369	2	120.71	SBwgs:LG15_GroupXVI	383219
11410	2	120.71	SBwgs:LG15_GroupXVI	446778
14392	2	120.71	SBwgs:LG17_GroupXVIII	1950628
39093	2	120.71	SBwgs:SB_ChrUN	30821045
43067	2	121.34	SBwgs:SB_ChrUN	96253990
11473	2	122.01	SBwgs:LG15_GroupXVI	523011
11327	2	122.58	SBwgs:LG15_GroupXVI	336934
10792	2	123.1	SBwgs:LG15_GroupXVI	2057906
11409	2	123.1	SBwgs:LG15_GroupXVI	444196
11483	2	123.1	SBwgs:LG15_GroupXVI	532379
38466	2	123.1	SBwgs:SB_ChrUN	22340524
42678	2	123.1	SBwgs:SB_ChrUN	8912907
11262	2	128.81	SBwgs:LG15_GroupXVI	282848
11326	2	128.81	SBwgs:LG15_GroupXVI	336930
39068	2	129.14	SBwgs:SB_ChrUN	30409832
41335	2	130.27	SBwgs:SB_ChrUN	65397061
11362	2	130.61	SBwgs:LG15_GroupXVI	376808
11434	2	132.63	SBwgs:LG15_GroupXVI	468423
11339	2	134.52	SBwgs:LG15_GroupXVI	343312
10607	2	139.21	SBwgs:LG15_GroupXVI	183731
11266	2	139.21	SBwgs:LG15_GroupXVI	286058
11562	2	139.21	SBwgs:LG15_GroupXVI	663180
11578	2	139.21	SBwgs:LG15_GroupXVI	695963
11598	2	139.21	SBwgs:LG15_GroupXVI	737740
40946	2	139.21	SBwgs:SB_ChrUN	5986846
42674	2	139.21	SBwgs:SB_ChrUN	8908794
42679	2	139.21	SBwgs:SB_ChrUN	8912911
42987	2	139.21	SBwgs:SB_ChrUN	95050964
11613	2	140.36	SBwgs:LG15_GroupXVI	768960
11649	2	140.36	SBwgs:LG15_GroupXVI	827171
11584	2	142.35	SBwgs:LG15_GroupXVI	706446
11663	2	144.78	SBwgs:LG15_GroupXVI	839256
11664	2	144.78	SBwgs:LG15_GroupXVI	839596
11329	2	152.12	SBwgs:LG15_GroupXVI	3375119
11169	2	152.54	SBwgs:LG15_GroupXVI	24836321
11637	2	153.85	SBwgs:LG15_GroupXVI	8193246
11682	2	155.16	SBwgs:LG15_GroupXVI	8884324
11176	2	156.48	SBwgs:LG15_GroupXVI	2489069
11380	2	157.8	SBwgs:LG15_GroupXVI	3999566
10804	2	157.81	SBwgs:LG15_GroupXVI	20677299
11131	2	157.81	SBwgs:LG15_GroupXVI	2436315
11195	2	157.81	SBwgs:LG15_GroupXVI	2501907
11233	2	157.81	SBwgs:LG15_GroupXVI	25527410
11276	2	157.81	SBwgs:LG15_GroupXVI	2971572
11295	2	157.81	SBwgs:LG15_GroupXVI	3140130
11325	2	157.81	SBwgs:LG15_GroupXVI	3369182
11495	2	157.81	SBwgs:LG15_GroupXVI	5430290
29629	3	0	SBwgs:LG4_GroupVIII	8440340
29661	3	0	SBwgs:LG4_GroupVIII	8706314
27949	3	5.26	SBwgs:LG4_GroupVIII	10557439
28058	3	5.26	SBwgs:LG4_GroupVIII	12252650
28071	3	5.26	SBwgs:LG4_GroupVIII	12556670
29161	3	10.5	SBwgs:LG4_GroupVIII	26283112
29132	3	13.97	SBwgs:LG4_GroupVIII	25901513
29231	3	13.97	SBwgs:LG4_GroupVIII	27267505
29101	3	14.94	SBwgs:LG4_GroupVIII	25244684
28904	3	16.01	SBwgs:LG4_GroupVIII	22611381
28396	3	17.89	SBwgs:LG4_GroupVIII	16419126
28411	3	17.89	SBwgs:LG4_GroupVIII	16644369
28590	3	17.89	SBwgs:LG4_GroupVIII	19355656
28659	3	17.89	SBwgs:LG4_GroupVIII	20005376
28758	3	17.89	SBwgs:LG4_GroupVIII	21097638
28840	3	17.89	SBwgs:LG4_GroupVIII	22010335
28858	3	17.89	SBwgs:LG4_GroupVIII	22142729
28895	3	17.89	SBwgs:LG4_GroupVIII	22509047
28925	3	17.89	SBwgs:LG4_GroupVIII	22956953
28968	3	17.89	SBwgs:LG4_GroupVIII	23270799
29003	3	17.89	SBwgs:LG4_GroupVIII	23985687
29027	3	17.89	SBwgs:LG4_GroupVIII	24260200
29047	3	17.89	SBwgs:LG4_GroupVIII	24508333
29061	3	17.89	SBwgs:LG4_GroupVIII	24585466
29107	3	17.89	SBwgs:LG4_GroupVIII	25424551
29191	3	17.89	SBwgs:LG4_GroupVIII	26769843
29205	3	17.89	SBwgs:LG4_GroupVIII	26932560
29213	3	17.89	SBwgs:LG4_GroupVIII	26981422
29214	3	17.89	SBwgs:LG4_GroupVIII	26987983
29222	3	17.89	SBwgs:LG4_GroupVIII	27098985
41520	3	17.89	SBwgs:SB_ChrUN	68850601
28512	3	18.48	SBwgs:LG4_GroupVIII	18130822
28549	3	18.48	SBwgs:LG4_GroupVIII	18836086
29054	3	18.48	SBwgs:LG4_GroupVIII	24572910
39760	3	18.48	SBwgs:SB_ChrUN	40573350
28984	3	18.78	SBwgs:LG4_GroupVIII	23506014
28939	3	19.06	SBwgs:LG4_GroupVIII	23039985
29134	3	20.26	SBwgs:LG4_GroupVIII	25911838
29137	3	20.82	SBwgs:LG4_GroupVIII	25953711
29150	3	20.82	SBwgs:LG4_GroupVIII	26211425
29167	3	20.82	SBwgs:LG4_GroupVIII	26319023
29202	3	20.82	SBwgs:LG4_GroupVIII	26929382
29208	3	20.82	SBwgs:LG4_GroupVIII	26947170
29210	3	20.82	SBwgs:LG4_GroupVIII	26972140
42845	3	20.82	SBwgs:SB_ChrUN	92461305
29177	3	21.39	SBwgs:LG4_GroupVIII	26504593
29204	3	21.39	SBwgs:LG4_GroupVIII	26932556
29219	3	21.39	SBwgs:LG4_GroupVIII	27061425
28077	3	24.39	SBwgs:LG4_GroupVIII	12624722
28294	3	24.39	SBwgs:LG4_GroupVIII	15305827
28554	3	24.39	SBwgs:LG4_GroupVIII	18907143
28486	3	25.39	SBwgs:LG4_GroupVIII	17733420
28556	3	25.39	SBwgs:LG4_GroupVIII	18926379
28617	3	25.39	SBwgs:LG4_GroupVIII	19590747
28618	3	25.39	SBwgs:LG4_GroupVIII	19590751
28726	3	25.39	SBwgs:LG4_GroupVIII	20800160
28730	3	25.39	SBwgs:LG4_GroupVIII	20832251
28731	3	25.39	SBwgs:LG4_GroupVIII	20832255
28820	3	25.39	SBwgs:LG4_GroupVIII	21841340
29122	3	25.39	SBwgs:LG4_GroupVIII	25697852
28208	3	27.09	SBwgs:LG4_GroupVIII	14021250
28437	3	27.09	SBwgs:LG4_GroupVIII	17008372
28484	3	27.09	SBwgs:LG4_GroupVIII	17705067
28492	3	27.09	SBwgs:LG4_GroupVIII	17829940
28594	3	27.09	SBwgs:LG4_GroupVIII	19396222
28634	3	27.09	SBwgs:LG4_GroupVIII	19733358
28668	3	27.09	SBwgs:LG4_GroupVIII	20041189
28685	3	27.09	SBwgs:LG4_GroupVIII	20266511
28832	3	27.09	SBwgs:LG4_GroupVIII	21951863
28874	3	27.09	SBwgs:LG4_GroupVIII	22230981
29010	3	27.09	SBwgs:LG4_GroupVIII	24056503
28218	3	28.57	SBwgs:LG4_GroupVIII	14158741
28230	3	30.05	SBwgs:LG4_GroupVIII	14312129
28430	3	30.05	SBwgs:LG4_GroupVIII	16833713
28091	3	31.58	SBwgs:LG4_GroupVIII	12714086
28211	3	32.99	SBwgs:LG4_GroupVIII	14137607
28216	3	32.99	SBwgs:LG4_GroupVIII	14155439
28394	3	32.99	SBwgs:LG4_GroupVIII	16418084
28063	3	34.44	SBwgs:LG4_GroupVIII	12279221
28090	3	34.44	SBwgs:LG4_GroupVIII	12714082
28177	3	34.44	SBwgs:LG4_GroupVIII	13801550
28326	3	34.44	SBwgs:LG4_GroupVIII	15663078
28809	3	34.44	SBwgs:LG4_GroupVIII	21776653
28846	3	34.44	SBwgs:LG4_GroupVIII	22082023
28667	3	36.04	SBwgs:LG4_GroupVIII	20041185
29005	3	37.64	SBwgs:LG4_GroupVIII	24006734
29116	3	38.29	SBwgs:LG4_GroupVIII	25593089
29154	3	38.29	SBwgs:LG4_GroupVIII	26250976
29189	3	38.29	SBwgs:LG4_GroupVIII	26742712
28880	3	40.92	SBwgs:LG4_GroupVIII	22257694
28933	3	40.92	SBwgs:LG4_GroupVIII	22992900
29187	3	40.92	SBwgs:LG4_GroupVIII	26714470
29235	3	40.92	SBwgs:LG4_GroupVIII	27431619
39291	3	40.92	SBwgs:SB_ChrUN	33875639
39672	3	40.92	SBwgs:SB_ChrUN	39518040
28881	3	42.22	SBwgs:LG4_GroupVIII	22339037
28935	3	42.22	SBwgs:LG4_GroupVIII	23010728
29162	3	42.22	SBwgs:LG4_GroupVIII	26295254
29233	3	42.22	SBwgs:LG4_GroupVIII	27269296
28851	3	43.44	SBwgs:LG4_GroupVIII	22088108
29057	3	44.65	SBwgs:LG4_GroupVIII	24573668
29155	3	47.02	SBwgs:LG4_GroupVIII	26250980
29042	3	49.68	SBwgs:LG4_GroupVIII	24490738
29206	3	49.68	SBwgs:LG4_GroupVIII	26942999
29221	3	49.68	SBwgs:LG4_GroupVIII	27065105
28404	3	51.26	SBwgs:LG4_GroupVIII	16541388
28410	3	51.26	SBwgs:LG4_GroupVIII	16644365
28417	3	51.26	SBwgs:LG4_GroupVIII	16655247
28698	3	51.26	SBwgs:LG4_GroupVIII	20469709
29000	3	51.26	SBwgs:LG4_GroupVIII	23970722
29066	3	51.26	SBwgs:LG4_GroupVIII	24637261
29070	3	51.26	SBwgs:LG4_GroupVIII	24687840
29124	3	51.26	SBwgs:LG4_GroupVIII	25708826
29193	3	51.26	SBwgs:LG4_GroupVIII	26804982
29019	3	56.79	SBwgs:LG4_GroupVIII	24132086
29080	3	56.79	SBwgs:LG4_GroupVIII	24742285
28934	3	58.52	SBwgs:LG4_GroupVIII	22992904
29081	3	59.35	SBwgs:LG4_GroupVIII	24764205
28741	3	60.23	SBwgs:LG4_GroupVIII	20888828
28435	3	61.11	SBwgs:LG4_GroupVIII	16987086
28447	3	61.11	SBwgs:LG4_GroupVIII	17159440
28449	3	61.11	SBwgs:LG4_GroupVIII	17202889
28565	3	61.11	SBwgs:LG4_GroupVIII	19097915
28587	3	61.11	SBwgs:LG4_GroupVIII	19291606
28757	3	61.11	SBwgs:LG4_GroupVIII	21030415
28363	3	62.94	SBwgs:LG4_GroupVIII	16093226
28459	3	62.94	SBwgs:LG4_GroupVIII	17400233
28533	3	62.94	SBwgs:LG4_GroupVIII	18555391
28586	3	62.94	SBwgs:LG4_GroupVIII	19291602
28593	3	62.94	SBwgs:LG4_GroupVIII	19396187
28637	3	62.94	SBwgs:LG4_GroupVIII	19734039
28638	3	62.94	SBwgs:LG4_GroupVIII	19741140
28679	3	62.94	SBwgs:LG4_GroupVIII	20123750
28756	3	62.94	SBwgs:LG4_GroupVIII	21030411
28765	3	62.94	SBwgs:LG4_GroupVIII	21274715
28852	3	62.94	SBwgs:LG4_GroupVIII	22088112
28238	3	63.99	SBwgs:LG4_GroupVIII	14371305
28020	3	65.03	SBwgs:LG4_GroupVIII	11795606
28023	3	65.03	SBwgs:LG4_GroupVIII	11843745
28042	3	65.03	SBwgs:LG4_GroupVIII	12012761
28047	3	65.03	SBwgs:LG4_GroupVIII	12075520
28186	3	65.03	SBwgs:LG4_GroupVIII	13926615
29710	3	67.63	SBwgs:LG4_GroupVIII	9232863
27917	3	70.03	SBwgs:LG4_GroupVIII	10093543
28300	3	70.03	SBwgs:LG4_GroupVIII	15417918
29702	3	70.03	SBwgs:LG4_GroupVIII	9193888
27998	3	71.86	SBwgs:LG4_GroupVIII	11568382
28235	3	72.3	SBwgs:LG4_GroupVIII	14345256
27964	3	72.92	SBwgs:LG4_GroupVIII	10924569
28019	3	72.92	SBwgs:LG4_GroupVIII	11795602
28243	3	72.92	SBwgs:LG4_GroupVIII	14500387
27921	3	74.5	SBwgs:LG4_GroupVIII	10126831
27960	3	74.5	SBwgs:LG4_GroupVIII	10902086
28245	3	74.5	SBwgs:LG4_GroupVIII	14532277
29729	3	75.82	SBwgs:LG4_GroupVIII	9477455
29594	3	78.61	SBwgs:LG4_GroupVIII	8012621
27918	3	79.43	SBwgs:LG4_GroupVIII	10093547
27920	3	79.43	SBwgs:LG4_GroupVIII	10095338
27940	3	79.43	SBwgs:LG4_GroupVIII	10416092
28234	3	79.43	SBwgs:LG4_GroupVIII	14345252
28478	3	79.43	SBwgs:LG4_GroupVIII	17526541
29674	3	79.43	SBwgs:LG4_GroupVIII	8761925
29695	3	79.43	SBwgs:LG4_GroupVIII	8992231
29696	3	79.43	SBwgs:LG4_GroupVIII	9039849
29708	3	79.43	SBwgs:LG4_GroupVIII	9231515
29751	3	79.43	SBwgs:LG4_GroupVIII	9864142
27958	3	80.44	SBwgs:LG4_GroupVIII	10748472
27962	3	80.44	SBwgs:LG4_GroupVIII	10908861
29580	3	80.44	SBwgs:LG4_GroupVIII	7781368
29626	3	80.44	SBwgs:LG4_GroupVIII	8408679
27963	3	88.59	SBwgs:LG4_GroupVIII	10908865
29410	3	88.59	SBwgs:LG4_GroupVIII	5516218
29416	3	88.59	SBwgs:LG4_GroupVIII	5545555
29426	3	88.59	SBwgs:LG4_GroupVIII	5635831
29428	3	88.59	SBwgs:LG4_GroupVIII	5646961
29434	3	88.59	SBwgs:LG4_GroupVIII	5735493
29436	3	88.59	SBwgs:LG4_GroupVIII	5781423
29445	3	88.59	SBwgs:LG4_GroupVIII	5905381
29456	3	88.59	SBwgs:LG4_GroupVIII	6141955
29515	3	88.59	SBwgs:LG4_GroupVIII	6788939
29553	3	88.59	SBwgs:LG4_GroupVIII	7407189
29411	3	92.66	SBwgs:LG4_GroupVIII	5516222
29429	3	92.66	SBwgs:LG4_GroupVIII	5671699
29457	3	94.18	SBwgs:LG4_GroupVIII	6141959
29494	3	96.57	SBwgs:LG4_GroupVIII	6532613
29476	3	98.06	SBwgs:LG4_GroupVIII	6405129
29458	3	98.87	SBwgs:LG4_GroupVIII	6214403
29468	3	101.06	SBwgs:LG4_GroupVIII	6311585
29488	3	101.06	SBwgs:LG4_GroupVIII	6477731
29542	3	101.06	SBwgs:LG4_GroupVIII	7148970
29555	3	101.06	SBwgs:LG4_GroupVIII	7421755
29568	3	101.06	SBwgs:LG4_GroupVIII	7510866
29563	3	101.94	SBwgs:LG4_GroupVIII	7494432
29581	3	102.72	SBwgs:LG4_GroupVIII	7800042
29370	3	103.4	SBwgs:LG4_GroupVIII	5018919
29503	3	103.4	SBwgs:LG4_GroupVIII	6681706
29393	3	104.05	SBwgs:LG4_GroupVIII	5417320
29316	3	104.34	SBwgs:LG4_GroupVIII	4094351
29327	3	104.34	SBwgs:LG4_GroupVIII	4248217
29331	3	104.34	SBwgs:LG4_GroupVIII	4306241
29358	3	104.35	SBwgs:LG4_GroupVIII	4756436
29314	3	107.09	SBwgs:LG4_GroupVIII	4090501
29294	3	107.75	SBwgs:LG4_GroupVIII	3734848
29369	3	109.6	SBwgs:LG4_GroupVIII	4987834
29400	3	110.42	SBwgs:LG4_GroupVIII	5458654
29421	3	111.09	SBwgs:LG4_GroupVIII	5608302
29547	3	111.09	SBwgs:LG4_GroupVIII	7258825
29415	3	111.82	SBwgs:LG4_GroupVIII	5544206
29354	3	111.96	SBwgs:LG4_GroupVIII	4718676
29381	3	114.8	SBwgs:LG4_GroupVIII	5262872
29435	3	116.28	SBwgs:LG4_GroupVIII	5781419
29538	3	116.98	SBwgs:LG4_GroupVIII	7073822
28545	3	117.65	SBwgs:LG4_GroupVIII	1879633
29276	3	117.88	SBwgs:LG4_GroupVIII	3273569
29324	3	118.18	SBwgs:LG4_GroupVIII	4219252
29300	3	118.57	SBwgs:LG4_GroupVIII	3807995
29320	3	118.96	SBwgs:LG4_GroupVIII	4119430
28957	3	119.35	SBwgs:LG4_GroupVIII	2319930
29348	3	119.72	SBwgs:LG4_GroupVIII	4633164
28900	3	119.73	SBwgs:LG4_GroupVIII	2258280
29092	3	119.73	SBwgs:LG4_GroupVIII	2497052
29293	3	119.74	SBwgs:LG4_GroupVIII	3694970
29651	3	119.76	SBwgs:LG4_GroupVIII	8611266
29315	3	119.78	SBwgs:LG4_GroupVIII	4090505
28418	3	119.79	SBwgs:LG4_GroupVIII	16712150
42327	3	121.62	SBwgs:SB_ChrUN	82794061
29303	3	124.2	SBwgs:LG4_GroupVIII	3863820
29034	3	126.14	SBwgs:LG4_GroupVIII	2428997
29111	3	126.14	SBwgs:LG4_GroupVIII	2551357
29244	3	126.14	SBwgs:LG4_GroupVIII	2804614
29267	3	126.14	SBwgs:LG4_GroupVIII	3135600
28310	3	132.66	SBwgs:LG4_GroupVIII	1548981
28546	3	132.66	SBwgs:LG4_GroupVIII	1879637
28521	3	133.18	SBwgs:LG4_GroupVIII	1831999
28522	3	133.18	SBwgs:LG4_GroupVIII	1832003
28643	3	133.54	SBwgs:LG4_GroupVIII	1985140
28514	3	135.33	SBwgs:LG4_GroupVIII	1813502
28526	3	135.33	SBwgs:LG4_GroupVIII	1842851
28551	3	135.33	SBwgs:LG4_GroupVIII	1886650
28280	3	137.6	SBwgs:LG4_GroupVIII	1495066
28402	3	139.88	SBwgs:LG4_GroupVIII	1651412
28018	3	142.11	SBwgs:LG4_GroupVIII	1177688
28053	3	142.11	SBwgs:LG4_GroupVIII	1213214
28164	3	142.11	SBwgs:LG4_GroupVIII	1372144
29673	3	142.11	SBwgs:LG4_GroupVIII	875460
29486	3	145.36	SBwgs:LG4_GroupVIII	647160
29497	3	145.36	SBwgs:LG4_GroupVIII	657489
29618	3	145.36	SBwgs:LG4_GroupVIII	829206
29598	3	148.2	SBwgs:LG4_GroupVIII	802250
28265	3	149.19	SBwgs:LG4_GroupVIII	1477050
28442	3	149.19	SBwgs:LG4_GroupVIII	1710926
29485	3	149.19	SBwgs:LG4_GroupVIII	647156
29510	3	149.19	SBwgs:LG4_GroupVIII	673970
29526	3	149.19	SBwgs:LG4_GroupVIII	693287
29617	3	149.19	SBwgs:LG4_GroupVIII	829084
29483	3	150.13	SBwgs:LG4_GroupVIII	646976
29495	3	150.13	SBwgs:LG4_GroupVIII	656767
29498	3	150.13	SBwgs:LG4_GroupVIII	657493
29424	3	151.84	SBwgs:LG4_GroupVIII	563267
28205	3	152.78	SBwgs:LG4_GroupVIII	1401576
29289	3	153.51	SBwgs:LG4_GroupVIII	357870
29290	3	153.51	SBwgs:LG4_GroupVIII	360029
29310	3	153.51	SBwgs:LG4_GroupVIII	396756
29365	3	153.51	SBwgs:LG4_GroupVIII	486870
27951	3	156.76	SBwgs:LG4_GroupVIII	105692
28031	3	156.76	SBwgs:LG4_GroupVIII	119561
28073	3	156.76	SBwgs:LG4_GroupVIII	125680
29250	3	156.76	SBwgs:LG4_GroupVIII	292772
41101	3	156.76	SBwgs:SB_ChrUN	61947029
28774	3	156.77	SBwgs:LG4_GroupVIII	214215
41464	3	156.77	SBwgs:SB_ChrUN	67723922
28025	3	158.3	SBwgs:LG4_GroupVIII	118837
29077	3	158.3	SBwgs:LG4_GroupVIII	247283
29507	3	158.3	SBwgs:LG4_GroupVIII	67082
38101	3	158.3	SBwgs:SB_ChrUN	16802801
39218	3	158.3	SBwgs:SB_ChrUN	32467736
39750	3	158.3	SBwgs:SB_ChrUN	40437296
40276	3	158.3	SBwgs:SB_ChrUN	48514957
40277	3	158.3	SBwgs:SB_ChrUN	48514961
40882	3	158.3	SBwgs:SB_ChrUN	58851787
40995	3	158.3	SBwgs:SB_ChrUN	60511931
41467	3	158.3	SBwgs:SB_ChrUN	67732143
41472	3	158.3	SBwgs:SB_ChrUN	67742682
41476	3	158.3	SBwgs:SB_ChrUN	67774825
42943	3	158.3	SBwgs:SB_ChrUN	94325275
29247	3	158.82	SBwgs:LG4_GroupVIII	284117
28427	3	159.19	SBwgs:LG4_GroupVIII	168170
28773	3	159.19	SBwgs:LG4_GroupVIII	214211
41470	3	159.2	SBwgs:SB_ChrUN	67740027
29078	3	160.69	SBwgs:LG4_GroupVIII	247287
40728	3	165.88	SBwgs:SB_ChrUN	56102244
41469	3	166.31	SBwgs:SB_ChrUN	67740023
28393	3	166.99	SBwgs:LG4_GroupVIII	16417
29489	3	167.47	SBwgs:LG4_GroupVIII	649722
40697	3	170.04	SBwgs:SB_ChrUN	55498772
28345	3	177.15	SBwgs:LG4_GroupVIII	1586705
27956	3	177.16	SBwgs:LG4_GroupVIII	1069784
28142	3	177.16	SBwgs:LG4_GroupVIII	1338869
28176	3	177.16	SBwgs:LG4_GroupVIII	1379298
28299	3	177.16	SBwgs:LG4_GroupVIII	1536902
28346	3	177.16	SBwgs:LG4_GroupVIII	1586709
28508	3	177.16	SBwgs:LG4_GroupVIII	1808123
29051	3	177.16	SBwgs:LG4_GroupVIII	245290
29329	3	177.16	SBwgs:LG4_GroupVIII	428232
29437	3	177.16	SBwgs:LG4_GroupVIII	582390
29492	3	177.16	SBwgs:LG4_GroupVIII	650063
29509	3	177.16	SBwgs:LG4_GroupVIII	673966
29631	3	177.16	SBwgs:LG4_GroupVIII	844802
39329	3	177.16	SBwgs:SB_ChrUN	34583852
40884	3	177.16	SBwgs:SB_ChrUN	58859366
27934	3	180.29	SBwgs:LG4_GroupVIII	1031464
29608	3	182.87	SBwgs:LG4_GroupVIII	823955
29578	3	184.73	SBwgs:LG4_GroupVIII	777569
29129	3	188.74	SBwgs:LG4_GroupVIII	2582525
29249	3	188.74	SBwgs:LG4_GroupVIII	2926108
20997	4	0	SBwgs:LG20_GroupXIII	12246668
21195	4	3.28	SBwgs:LG20_GroupXIII	14962093
21335	4	6.63	SBwgs:LG20_GroupXIII	17110791
21391	4	6.64	SBwgs:LG20_GroupXIII	17910202
21780	4	8.38	SBwgs:LG20_GroupXIII	22656639
22129	4	8.91	SBwgs:LG20_GroupXIII	27187197
22086	4	9.32	SBwgs:LG20_GroupXIII	26602821
22115	4	9.63	SBwgs:LG20_GroupXIII	26933379
21566	4	9.93	SBwgs:LG20_GroupXIII	20236997
21706	4	11.46	SBwgs:LG20_GroupXIII	21754134
21880	4	11.46	SBwgs:LG20_GroupXIII	24039200
21661	4	13.83	SBwgs:LG20_GroupXIII	21128880
21980	4	13.85	SBwgs:LG20_GroupXIII	25317107
21244	4	17.12	SBwgs:LG20_GroupXIII	15737277
21847	4	17.12	SBwgs:LG20_GroupXIII	23767133
21932	4	17.12	SBwgs:LG20_GroupXIII	24638843
21952	4	19.6	SBwgs:LG20_GroupXIII	24813037
22036	4	21.68	SBwgs:LG20_GroupXIII	25827629
21682	4	22.82	SBwgs:LG20_GroupXIII	21371073
22090	4	22.83	SBwgs:LG20_GroupXIII	26626054
21814	4	25.07	SBwgs:LG20_GroupXIII	23375172
22006	4	25.07	SBwgs:LG20_GroupXIII	25566701
21453	4	27.21	SBwgs:LG20_GroupXIII	18661249
21830	4	27.21	SBwgs:LG20_GroupXIII	23615185
22123	4	27.21	SBwgs:LG20_GroupXIII	27070753
21747	4	29.63	SBwgs:LG20_GroupXIII	22277086
21585	4	31.29	SBwgs:LG20_GroupXIII	20427950
21977	4	31.29	SBwgs:LG20_GroupXIII	25289090
22024	4	31.29	SBwgs:LG20_GroupXIII	25711079
21358	4	32.6	SBwgs:LG20_GroupXIII	17341792
21408	4	32.6	SBwgs:LG20_GroupXIII	18115758
21423	4	32.6	SBwgs:LG20_GroupXIII	18262124
21621	4	32.6	SBwgs:LG20_GroupXIII	20677852
21816	4	32.6	SBwgs:LG20_GroupXIII	23425892
21991	4	32.6	SBwgs:LG20_GroupXIII	25421767
22005	4	32.6	SBwgs:LG20_GroupXIII	25540235
22010	4	32.6	SBwgs:LG20_GroupXIII	25599839
22028	4	32.6	SBwgs:LG20_GroupXIII	25757712
22116	4	32.6	SBwgs:LG20_GroupXIII	26933383
21961	4	33.55	SBwgs:LG20_GroupXIII	25000741
21455	4	34.51	SBwgs:LG20_GroupXIII	18693387
21508	4	34.51	SBwgs:LG20_GroupXIII	19543980
21838	4	34.51	SBwgs:LG20_GroupXIII	23661130
21982	4	34.51	SBwgs:LG20_GroupXIII	25323400
21998	4	34.51	SBwgs:LG20_GroupXIII	25459685
22035	4	34.51	SBwgs:LG20_GroupXIII	25827625
22037	4	34.51	SBwgs:LG20_GroupXIII	25874276
22038	4	34.51	SBwgs:LG20_GroupXIII	25874280
22197	4	34.51	SBwgs:LG20_GroupXIII	28382683
38070	4	34.51	SBwgs:SB_ChrUN	16391065
43088	4	34.51	SBwgs:SB_ChrUN	9657043
21908	4	35.12	SBwgs:LG20_GroupXIII	24414224
22170	4	35.12	SBwgs:LG20_GroupXIII	27590594
21278	4	37.84	SBwgs:LG20_GroupXIII	16327684
21291	4	37.84	SBwgs:LG20_GroupXIII	16414567
21491	4	37.84	SBwgs:LG20_GroupXIII	19244713
21591	4	37.84	SBwgs:LG20_GroupXIII	20462378
22174	4	37.84	SBwgs:LG20_GroupXIII	27744445
20986	4	42.41	SBwgs:LG20_GroupXIII	12073904
21033	4	42.41	SBwgs:LG20_GroupXIII	12778831
21304	4	42.41	SBwgs:LG20_GroupXIII	16536982
22041	4	42.41	SBwgs:LG20_GroupXIII	25931352
22114	4	42.41	SBwgs:LG20_GroupXIII	26877573
22185	4	42.41	SBwgs:LG20_GroupXIII	27950076
22417	4	42.41	SBwgs:LG20_GroupXIII	4920578
22456	4	42.41	SBwgs:LG20_GroupXIII	5357793
22564	4	42.41	SBwgs:LG20_GroupXIII	6893265
22695	4	42.41	SBwgs:LG20_GroupXIII	8272927
22751	4	42.41	SBwgs:LG20_GroupXIII	9121816
21017	4	45.13	SBwgs:LG20_GroupXIII	12508459
21567	4	45.13	SBwgs:LG20_GroupXIII	20239227
21588	4	45.13	SBwgs:LG20_GroupXIII	20449689
22056	4	45.13	SBwgs:LG20_GroupXIII	26156640
22140	4	45.13	SBwgs:LG20_GroupXIII	27326710
22454	4	45.13	SBwgs:LG20_GroupXIII	5310354
20876	4	46.41	SBwgs:LG20_GroupXIII	10347661
20980	4	46.41	SBwgs:LG20_GroupXIII	11980696
21109	4	46.41	SBwgs:LG20_GroupXIII	13847547
21330	4	46.41	SBwgs:LG20_GroupXIII	17025382
21366	4	46.41	SBwgs:LG20_GroupXIII	17469466
21440	4	46.41	SBwgs:LG20_GroupXIII	18499234
21474	4	46.41	SBwgs:LG20_GroupXIII	19034247
21602	4	46.41	SBwgs:LG20_GroupXIII	20522735
21611	4	46.41	SBwgs:LG20_GroupXIII	20604030
21617	4	46.41	SBwgs:LG20_GroupXIII	20647474
21640	4	46.41	SBwgs:LG20_GroupXIII	20931449
21652	4	46.41	SBwgs:LG20_GroupXIII	21037374
21680	4	46.41	SBwgs:LG20_GroupXIII	21365605
21757	4	46.41	SBwgs:LG20_GroupXIII	22340704
21758	4	46.41	SBwgs:LG20_GroupXIII	22349134
21767	4	46.41	SBwgs:LG20_GroupXIII	22548401
21795	4	46.41	SBwgs:LG20_GroupXIII	23038160
21798	4	46.41	SBwgs:LG20_GroupXIII	23104571
21812	4	46.41	SBwgs:LG20_GroupXIII	23360774
21843	4	46.41	SBwgs:LG20_GroupXIII	23733700
21867	4	46.41	SBwgs:LG20_GroupXIII	23965157
21870	4	46.41	SBwgs:LG20_GroupXIII	23969238
21873	4	46.41	SBwgs:LG20_GroupXIII	23994182
21879	4	46.41	SBwgs:LG20_GroupXIII	24039196
21922	4	46.41	SBwgs:LG20_GroupXIII	24587793
21935	4	46.41	SBwgs:LG20_GroupXIII	24667768
21988	4	46.41	SBwgs:LG20_GroupXIII	25354261
22046	4	46.41	SBwgs:LG20_GroupXIII	26010664
22059	4	46.41	SBwgs:LG20_GroupXIII	26187653
22071	4	46.41	SBwgs:LG20_GroupXIII	26395994
22072	4	46.41	SBwgs:LG20_GroupXIII	26395998
22078	4	46.41	SBwgs:LG20_GroupXIII	26462337
22082	4	46.41	SBwgs:LG20_GroupXIII	26491568
22136	4	46.41	SBwgs:LG20_GroupXIII	27291451
22143	4	46.41	SBwgs:LG20_GroupXIII	27331883
22149	4	46.41	SBwgs:LG20_GroupXIII	27382002
22187	4	46.41	SBwgs:LG20_GroupXIII	28135666
22500	4	46.41	SBwgs:LG20_GroupXIII	5785783
22612	4	46.41	SBwgs:LG20_GroupXIII	7435375
22613	4	46.41	SBwgs:LG20_GroupXIII	7435379
22679	4	46.41	SBwgs:LG20_GroupXIII	8120763
22710	4	46.41	SBwgs:LG20_GroupXIII	8429800
22723	4	46.41	SBwgs:LG20_GroupXIII	8619481
22726	4	46.41	SBwgs:LG20_GroupXIII	8744310
22764	4	46.41	SBwgs:LG20_GroupXIII	9498572
41295	4	46.41	SBwgs:SB_ChrUN	64880660
22014	4	47.17	SBwgs:LG20_GroupXIII	25601101
22068	4	47.17	SBwgs:LG20_GroupXIII	26336472
22108	4	47.17	SBwgs:LG20_GroupXIII	26858067
22160	4	47.17	SBwgs:LG20_GroupXIII	27472921
21441	4	49.05	SBwgs:LG20_GroupXIII	18499238
22127	4	49.05	SBwgs:LG20_GroupXIII	27140137
22144	4	49.05	SBwgs:LG20_GroupXIII	27331887
22736	4	49.83	SBwgs:LG20_GroupXIII	8921225
21875	4	50.93	SBwgs:LG20_GroupXIII	24029156
21878	4	50.93	SBwgs:LG20_GroupXIII	24031700
20973	4	52.2	SBwgs:LG20_GroupXIII	11886127
21281	4	54.88	SBwgs:LG20_GroupXIII	16339097
21375	4	54.88	SBwgs:LG20_GroupXIII	17565673
21420	4	54.88	SBwgs:LG20_GroupXIII	18236746
21433	4	54.88	SBwgs:LG20_GroupXIII	18392028
21323	4	56.22	SBwgs:LG20_GroupXIII	16837602
21355	4	56.22	SBwgs:LG20_GroupXIII	17300574
21237	4	57.57	SBwgs:LG20_GroupXIII	15634238
21242	4	57.57	SBwgs:LG20_GroupXIII	15704003
21428	4	57.57	SBwgs:LG20_GroupXIII	18350222
22119	4	57.57	SBwgs:LG20_GroupXIII	26978471
21088	4	60.25	SBwgs:LG20_GroupXIII	13590346
21224	4	60.26	SBwgs:LG20_GroupXIII	15459147
21228	4	60.26	SBwgs:LG20_GroupXIII	15487897
21981	4	60.26	SBwgs:LG20_GroupXIII	25317111
20892	4	62.61	SBwgs:LG20_GroupXIII	10725439
20894	4	62.61	SBwgs:LG20_GroupXIII	10726359
20863	4	64.33	SBwgs:LG20_GroupXIII	10162738
22661	4	67.64	SBwgs:LG20_GroupXIII	7936587
22725	4	67.64	SBwgs:LG20_GroupXIII	8668109
22738	4	67.64	SBwgs:LG20_GroupXIII	9013313
20855	4	70.31	SBwgs:LG20_GroupXIII	10129441
21354	4	70.31	SBwgs:LG20_GroupXIII	17300570
22648	4	70.31	SBwgs:LG20_GroupXIII	7726324
22682	4	70.31	SBwgs:LG20_GroupXIII	8147713
22719	4	70.31	SBwgs:LG20_GroupXIII	8611413
20871	4	71.33	SBwgs:LG20_GroupXIII	10279840
22645	4	71.33	SBwgs:LG20_GroupXIII	7717531
22732	4	71.33	SBwgs:LG20_GroupXIII	8843884
22748	4	71.33	SBwgs:LG20_GroupXIII	9107292
22773	4	71.33	SBwgs:LG20_GroupXIII	9706635
22788	4	71.33	SBwgs:LG20_GroupXIII	9915797
22461	4	72.46	SBwgs:LG20_GroupXIII	5407011
22603	4	72.46	SBwgs:LG20_GroupXIII	7236020
20891	4	72.94	SBwgs:LG20_GroupXIII	10725435
22406	4	73.61	SBwgs:LG20_GroupXIII	4834313
22441	4	73.61	SBwgs:LG20_GroupXIII	5117349
22565	4	73.61	SBwgs:LG20_GroupXIII	6896984
22575	4	73.61	SBwgs:LG20_GroupXIII	6996456
22658	4	73.61	SBwgs:LG20_GroupXIII	7872976
22413	4	75.91	SBwgs:LG20_GroupXIII	4875643
22451	4	75.91	SBwgs:LG20_GroupXIII	5248082
22481	4	75.91	SBwgs:LG20_GroupXIII	5540229
22605	4	75.91	SBwgs:LG20_GroupXIII	7245533
22607	4	75.91	SBwgs:LG20_GroupXIII	7269479
22618	4	75.91	SBwgs:LG20_GroupXIII	7506492
20919	4	78.61	SBwgs:LG20_GroupXIII	11099150
20948	4	78.61	SBwgs:LG20_GroupXIII	11363845
20969	4	78.61	SBwgs:LG20_GroupXIII	11762566
21300	4	78.61	SBwgs:LG20_GroupXIII	16487165
22785	4	78.61	SBwgs:LG20_GroupXIII	9908711
22765	4	84.49	SBwgs:LG20_GroupXIII	9498576
20856	4	86.77	SBwgs:LG20_GroupXIII	10129445
22774	4	86.77	SBwgs:LG20_GroupXIII	9706639
22779	4	86.77	SBwgs:LG20_GroupXIII	9765490
22545	4	90.74	SBwgs:LG20_GroupXIII	6586053
21575	4	92.36	SBwgs:LG20_GroupXIII	20310708
21902	4	92.36	SBwgs:LG20_GroupXIII	24291319
22387	4	92.36	SBwgs:LG20_GroupXIII	4527657
22423	4	92.36	SBwgs:LG20_GroupXIII	4943949
22482	4	92.36	SBwgs:LG20_GroupXIII	5559432
22491	4	92.36	SBwgs:LG20_GroupXIII	5627709
22583	4	92.36	SBwgs:LG20_GroupXIII	7074844
22530	4	95.06	SBwgs:LG20_GroupXIII	6282692
22353	4	96.39	SBwgs:LG20_GroupXIII	4313305
22370	4	97.72	SBwgs:LG20_GroupXIII	4434139
22361	4	99.04	SBwgs:LG20_GroupXIII	4340257
22367	4	99.04	SBwgs:LG20_GroupXIII	4416118
20893	4	100.63	SBwgs:LG20_GroupXIII	10726355
21414	4	100.63	SBwgs:LG20_GroupXIII	18134675
21584	4	100.63	SBwgs:LG20_GroupXIII	20351739
21653	4	100.63	SBwgs:LG20_GroupXIII	21039511
22295	4	100.63	SBwgs:LG20_GroupXIII	3768529
22309	4	100.63	SBwgs:LG20_GroupXIII	3911577
22310	4	100.63	SBwgs:LG20_GroupXIII	3911581
22314	4	100.63	SBwgs:LG20_GroupXIII	3923339
22627	4	100.63	SBwgs:LG20_GroupXIII	7524928
22055	4	101.04	SBwgs:LG20_GroupXIII	26156636
21350	4	101.47	SBwgs:LG20_GroupXIII	17239219
22342	4	101.89	SBwgs:LG20_GroupXIII	4231147
20889	4	102.32	SBwgs:LG20_GroupXIII	10692245
20974	4	102.32	SBwgs:LG20_GroupXIII	11886131
21105	4	102.32	SBwgs:LG20_GroupXIII	13797601
21168	4	102.32	SBwgs:LG20_GroupXIII	14670290
21176	4	102.32	SBwgs:LG20_GroupXIII	14818511
21183	4	102.32	SBwgs:LG20_GroupXIII	14873963
21523	4	102.32	SBwgs:LG20_GroupXIII	19721220
21582	4	102.32	SBwgs:LG20_GroupXIII	20333270
21997	4	102.32	SBwgs:LG20_GroupXIII	25459681
22674	4	102.32	SBwgs:LG20_GroupXIII	8077920
21085	4	102.73	SBwgs:LG20_GroupXIII	13537796
21590	4	103.03	SBwgs:LG20_GroupXIII	20453810
21804	4	103.03	SBwgs:LG20_GroupXIII	23199894
22323	4	103.03	SBwgs:LG20_GroupXIII	4048675
22325	4	103.03	SBwgs:LG20_GroupXIII	4111396
22514	4	103.03	SBwgs:LG20_GroupXIII	5986119
22318	4	103.04	SBwgs:LG20_GroupXIII	4015527
22258	4	105.7	SBwgs:LG20_GroupXIII	3491109
22306	4	105.72	SBwgs:LG20_GroupXIII	3886132
22335	4	105.72	SBwgs:LG20_GroupXIII	4166556
22276	4	109.41	SBwgs:LG20_GroupXIII	3588228
22329	4	110.26	SBwgs:LG20_GroupXIII	4130748
22252	4	110.83	SBwgs:LG20_GroupXIII	3475896
21642	4	110.84	SBwgs:LG20_GroupXIII	2093985
22334	4	110.86	SBwgs:LG20_GroupXIII	4160259
22249	4	110.87	SBwgs:LG20_GroupXIII	3417095
22155	4	113.6	SBwgs:LG20_GroupXIII	2740084
22201	4	116.17	SBwgs:LG20_GroupXIII	2900217
22223	4	116.17	SBwgs:LG20_GroupXIII	3164049
22225	4	116.17	SBwgs:LG20_GroupXIII	3173576
22256	4	117.15	SBwgs:LG20_GroupXIII	3489204
22083	4	120.43	SBwgs:LG20_GroupXIII	2650904
22084	4	120.43	SBwgs:LG20_GroupXIII	2650908
22200	4	120.43	SBwgs:LG20_GroupXIII	2900213
22183	4	123.03	SBwgs:LG20_GroupXIII	2788370
22049	4	124.77	SBwgs:LG20_GroupXIII	2604072
21949	4	129.46	SBwgs:LG20_GroupXIII	2481059
21532	4	129.77	SBwgs:LG20_GroupXIII	1979213
21697	4	130.88	SBwgs:LG20_GroupXIII	2153660
21313	4	132.47	SBwgs:LG20_GroupXIII	1665180
22760	4	132.47	SBwgs:LG20_GroupXIII	929645
21294	4	133.53	SBwgs:LG20_GroupXIII	1643449
20872	4	134.52	SBwgs:LG20_GroupXIII	1029688
20992	4	134.52	SBwgs:LG20_GroupXIII	1217318
21091	4	134.52	SBwgs:LG20_GroupXIII	1363036
21166	4	134.52	SBwgs:LG20_GroupXIII	1466708
21173	4	134.52	SBwgs:LG20_GroupXIII	1479899
21270	4	134.52	SBwgs:LG20_GroupXIII	1624462
21295	4	134.52	SBwgs:LG20_GroupXIII	1643453
21303	4	134.52	SBwgs:LG20_GroupXIII	1649791
21405	4	134.52	SBwgs:LG20_GroupXIII	1810779
21777	4	134.52	SBwgs:LG20_GroupXIII	2264002
21854	4	134.52	SBwgs:LG20_GroupXIII	2378848
21884	4	134.52	SBwgs:LG20_GroupXIII	2412095
22241	4	134.52	SBwgs:LG20_GroupXIII	334034
22655	4	134.52	SBwgs:LG20_GroupXIII	782614
22665	4	134.52	SBwgs:LG20_GroupXIII	801783
21271	4	138.54	SBwgs:LG20_GroupXIII	1624466
21698	4	138.54	SBwgs:LG20_GroupXIII	2153664
21712	4	138.54	SBwgs:LG20_GroupXIII	2185432
21794	4	138.54	SBwgs:LG20_GroupXIII	2296149
21910	4	138.54	SBwgs:LG20_GroupXIII	2442378
21943	4	138.54	SBwgs:LG20_GroupXIII	2478414
39491	4	138.54	SBwgs:SB_ChrUN	36541453
22721	4	146.27	SBwgs:LG20_GroupXIII	861224
20963	4	147.72	SBwgs:LG20_GroupXIII	1166544
22656	4	149.19	SBwgs:LG20_GroupXIII	782618
20873	4	150.75	SBwgs:LG20_GroupXIII	1029692
21743	4	150.75	SBwgs:LG20_GroupXIII	2224700
21803	4	150.75	SBwgs:LG20_GroupXIII	2318379
21954	4	150.75	SBwgs:LG20_GroupXIII	2493034
21989	4	152.67	SBwgs:LG20_GroupXIII	2542039
22588	4	154.38	SBwgs:LG20_GroupXIII	712708
22560	4	155	SBwgs:LG20_GroupXIII	683918
22303	4	156.18	SBwgs:LG20_GroupXIII	387411
22445	4	157.37	SBwgs:LG20_GroupXIII	513553
22260	4	158.53	SBwgs:LG20_GroupXIII	350477
22267	4	158.53	SBwgs:LG20_GroupXIII	351788
22282	4	158.53	SBwgs:LG20_GroupXIII	363193
22288	4	158.53	SBwgs:LG20_GroupXIII	366057
38478	4	160	SBwgs:SB_ChrUN	22616615
22132	4	161.52	SBwgs:LG20_GroupXIII	272150
22242	4	161.52	SBwgs:LG20_GroupXIII	334038
22332	4	161.52	SBwgs:LG20_GroupXIII	413715
22544	4	161.52	SBwgs:LG20_GroupXIII	657679
21466	4	162.68	SBwgs:LG20_GroupXIII	188763
40692	4	162.68	SBwgs:SB_ChrUN	5537067
41847	4	162.68	SBwgs:SB_ChrUN	74451112
22302	4	165.25	SBwgs:LG20_GroupXIII	38671
41388	4	165.25	SBwgs:SB_ChrUN	66256501
21824	4	165.89	SBwgs:LG20_GroupXIII	23518
41384	4	165.89	SBwgs:SB_ChrUN	66251577
37717	4	166.47	SBwgs:SB_ChrUN	10279390
38229	4	169.09	SBwgs:SB_ChrUN	18767938
38717	4	169.09	SBwgs:SB_ChrUN	25638532
39615	4	169.09	SBwgs:SB_ChrUN	38566573
40143	4	169.09	SBwgs:SB_ChrUN	46427425
40488	4	169.09	SBwgs:SB_ChrUN	52045119
40690	4	170.94	SBwgs:SB_ChrUN	5536933
40943	4	170.94	SBwgs:SB_ChrUN	59864739
40944	4	170.94	SBwgs:SB_ChrUN	59865359
41679	4	170.94	SBwgs:SB_ChrUN	71309560
42169	4	170.94	SBwgs:SB_ChrUN	80032871
43021	4	170.94	SBwgs:SB_ChrUN	95312782
38394	4	171.68	SBwgs:SB_ChrUN	21008254
41566	4	171.68	SBwgs:SB_ChrUN	69418377
41682	4	171.68	SBwgs:SB_ChrUN	71317703
42499	4	171.68	SBwgs:SB_ChrUN	85908800
42028	4	173.3	SBwgs:SB_ChrUN	77936655
43019	4	173.3	SBwgs:SB_ChrUN	95312114
39613	4	175.5	SBwgs:SB_ChrUN	38559030
21159	4	179.48	SBwgs:LG20_GroupXIII	146084
39401	4	179.48	SBwgs:SB_ChrUN	35524834
41372	4	179.48	SBwgs:SB_ChrUN	66016655
41530	4	179.48	SBwgs:SB_ChrUN	69028442
41567	4	179.48	SBwgs:SB_ChrUN	69418381
42560	4	179.48	SBwgs:SB_ChrUN	86922369
38230	4	179.49	SBwgs:SB_ChrUN	18767942
39857	4	192.59	SBwgs:SB_ChrUN	42337998
37796	4	193.27	SBwgs:SB_ChrUN	11320695
37795	4	196.44	SBwgs:SB_ChrUN	11320691
41188	4	196.96	SBwgs:SB_ChrUN	63277145
38587	5	0	SBwgs:SB_ChrUN	23952753
39269	5	0	SBwgs:SB_ChrUN	33254178
39867	5	0	SBwgs:SB_ChrUN	42472918
42284	5	0	SBwgs:SB_ChrUN	82104338
38598	5	0.25	SBwgs:SB_ChrUN	24065752
43072	5	3.71	SBwgs:SB_ChrUN	96431209
41172	5	4.6	SBwgs:SB_ChrUN	62905492
38586	5	5.16	SBwgs:SB_ChrUN	23944245
39638	5	5.58	SBwgs:SB_ChrUN	39080743
42519	5	7.61	SBwgs:SB_ChrUN	86143844
38608	5	8.54	SBwgs:SB_ChrUN	24134607
38624	5	8.54	SBwgs:SB_ChrUN	24229119
38628	5	8.54	SBwgs:SB_ChrUN	24246706
3968	5	10.51	SBwgs:LG11_GroupVI	20551413
3969	5	10.51	SBwgs:LG11_GroupVI	20551417
32864	5	10.51	SBwgs:LG7_GroupIX	2617987
32898	5	10.51	SBwgs:LG7_GroupIX	2673159
38614	5	10.51	SBwgs:SB_ChrUN	24178327
38618	5	10.51	SBwgs:SB_ChrUN	24224940
38625	5	10.51	SBwgs:SB_ChrUN	24235842
39360	5	10.51	SBwgs:SB_ChrUN	34964127
41833	5	10.51	SBwgs:SB_ChrUN	74166846
42382	5	10.51	SBwgs:SB_ChrUN	83806268
42516	5	10.51	SBwgs:SB_ChrUN	86141672
38584	5	12.26	SBwgs:SB_ChrUN	23939354
38600	5	13.66	SBwgs:SB_ChrUN	24069229
38601	5	13.66	SBwgs:SB_ChrUN	24069233
41461	5	13.66	SBwgs:SB_ChrUN	67678214
39333	5	17	SBwgs:SB_ChrUN	34650203
39859	5	17	SBwgs:SB_ChrUN	42421953
41418	5	17	SBwgs:SB_ChrUN	66849364
42281	5	17	SBwgs:SB_ChrUN	82075357
42282	5	17	SBwgs:SB_ChrUN	82075361
42288	5	17	SBwgs:SB_ChrUN	82138250
32543	5	20.19	SBwgs:LG7_GroupIX	2219713
32601	5	20.19	SBwgs:LG7_GroupIX	2318331
32673	5	20.19	SBwgs:LG7_GroupIX	2398142
32716	5	20.19	SBwgs:LG7_GroupIX	2446990
32751	5	20.19	SBwgs:LG7_GroupIX	2504190
32758	5	20.19	SBwgs:LG7_GroupIX	2516911
32450	5	21.79	SBwgs:LG7_GroupIX	2050176
32600	5	21.79	SBwgs:LG7_GroupIX	2318327
32648	5	21.79	SBwgs:LG7_GroupIX	2367774
32674	5	21.79	SBwgs:LG7_GroupIX	2398146
32680	5	21.79	SBwgs:LG7_GroupIX	2400803
32418	5	25.45	SBwgs:LG7_GroupIX	1987367
42656	5	25.45	SBwgs:SB_ChrUN	88838724
32681	5	25.46	SBwgs:LG7_GroupIX	2400915
32410	5	27.42	SBwgs:LG7_GroupIX	1969422
32448	5	27.42	SBwgs:LG7_GroupIX	2047570
41353	5	27.42	SBwgs:SB_ChrUN	65761510
41358	5	27.42	SBwgs:SB_ChrUN	65765531
41360	5	27.42	SBwgs:SB_ChrUN	65768970
41352	5	27.43	SBwgs:SB_ChrUN	65761506
32409	5	31.67	SBwgs:LG7_GroupIX	1969418
32417	5	31.67	SBwgs:LG7_GroupIX	1987363
32544	5	33.33	SBwgs:LG7_GroupIX	2219717
32239	5	35.53	SBwgs:LG7_GroupIX	1737748
32452	5	37.24	SBwgs:LG7_GroupIX	2063650
32286	5	39.84	SBwgs:LG7_GroupIX	1773043
32034	5	44.08	SBwgs:LG7_GroupIX	1447519
32039	5	44.08	SBwgs:LG7_GroupIX	1457256
33012	5	48.04	SBwgs:LG7_GroupIX	28361511
32941	5	49.48	SBwgs:LG7_GroupIX	27295234
32980	5	50.3	SBwgs:LG7_GroupIX	27887364
33017	5	50.3	SBwgs:LG7_GroupIX	28434596
32086	5	50.74	SBwgs:LG7_GroupIX	1505124
32950	5	51.2	SBwgs:LG7_GroupIX	27394927
32967	5	53.42	SBwgs:LG7_GroupIX	27680903
32991	5	53.42	SBwgs:LG7_GroupIX	28151576
32875	5	58.16	SBwgs:LG7_GroupIX	26339699
32874	5	62.67	SBwgs:LG7_GroupIX	26339695
32855	5	64.41	SBwgs:LG7_GroupIX	26066990
32843	5	65.97	SBwgs:LG7_GroupIX	25869745
32786	5	67.48	SBwgs:LG7_GroupIX	25361548
32815	5	67.48	SBwgs:LG7_GroupIX	25588188
32816	5	67.48	SBwgs:LG7_GroupIX	25588192
32822	5	67.48	SBwgs:LG7_GroupIX	25598818
32701	5	71.57	SBwgs:LG7_GroupIX	24287761
32634	5	73.94	SBwgs:LG7_GroupIX	23503063
32710	5	73.94	SBwgs:LG7_GroupIX	24431622
32722	5	73.94	SBwgs:LG7_GroupIX	24550535
32663	5	74.78	SBwgs:LG7_GroupIX	23818115
32625	5	78.05	SBwgs:LG7_GroupIX	23446020
32608	5	79.1	SBwgs:LG7_GroupIX	23237281
32536	5	79.95	SBwgs:LG7_GroupIX	22123619
32564	5	79.95	SBwgs:LG7_GroupIX	22587588
32412	5	82.21	SBwgs:LG7_GroupIX	19705913
32386	5	83.3	SBwgs:LG7_GroupIX	19233077
32471	5	83.3	SBwgs:LG7_GroupIX	20953014
32481	5	83.3	SBwgs:LG7_GroupIX	21154743
32381	5	84.03	SBwgs:LG7_GroupIX	18970186
32221	5	84.8	SBwgs:LG7_GroupIX	17237745
32250	5	84.8	SBwgs:LG7_GroupIX	17502347
32061	5	85.58	SBwgs:LG7_GroupIX	14803799
32095	5	85.58	SBwgs:LG7_GroupIX	15267836
32137	5	86.36	SBwgs:LG7_GroupIX	16061062
32177	5	86.36	SBwgs:LG7_GroupIX	16525328
33136	5	87.2	SBwgs:LG7_GroupIX	5082040
33175	5	87.2	SBwgs:LG7_GroupIX	5506297
33229	5	87.2	SBwgs:LG7_GroupIX	6034507
33062	5	87.93	SBwgs:LG7_GroupIX	3544293
31737	5	89.52	SBwgs:LG7_GroupIX	10195209
31805	5	89.52	SBwgs:LG7_GroupIX	10882952
32372	5	89.52	SBwgs:LG7_GroupIX	187824
33102	5	89.52	SBwgs:LG7_GroupIX	4263022
31731	5	91.08	SBwgs:LG7_GroupIX	10047878
33116	5	91.08	SBwgs:LG7_GroupIX	4743214
31983	5	91.86	SBwgs:LG7_GroupIX	13680928
33034	5	91.86	SBwgs:LG7_GroupIX	3210795
33312	5	91.86	SBwgs:LG7_GroupIX	7491708
33355	5	91.86	SBwgs:LG7_GroupIX	8317114
33467	5	91.86	SBwgs:LG7_GroupIX	973819
33031	5	92.6	SBwgs:LG7_GroupIX	3131827
32005	5	93.26	SBwgs:LG7_GroupIX	14011405
32003	5	94.07	SBwgs:LG7_GroupIX	14003008
32055	5	94.07	SBwgs:LG7_GroupIX	14770221
32212	5	94.58	SBwgs:LG7_GroupIX	17151073
32771	5	94.58	SBwgs:LG7_GroupIX	25298947
32121	5	95.57	SBwgs:LG7_GroupIX	15794469
33074	5	95.57	SBwgs:LG7_GroupIX	3615101
33100	5	95.57	SBwgs:LG7_GroupIX	399144
33479	5	95.57	SBwgs:LG7_GroupIX	9913321
31971	5	97.13	SBwgs:LG7_GroupIX	13415454
33087	5	97.13	SBwgs:LG7_GroupIX	3740321
33311	5	97.13	SBwgs:LG7_GroupIX	7471703
33477	5	97.13	SBwgs:LG7_GroupIX	9903393
33147	5	98.67	SBwgs:LG7_GroupIX	5209488
33210	5	98.67	SBwgs:LG7_GroupIX	5888884
33048	5	100.21	SBwgs:LG7_GroupIX	3464613
33061	5	100.21	SBwgs:LG7_GroupIX	3527593
33380	5	101.29	SBwgs:LG7_GroupIX	8619624
41105	5	103.55	SBwgs:SB_ChrUN	61983444
33024	5	104.57	SBwgs:LG7_GroupIX	2877094
33109	5	104.57	SBwgs:LG7_GroupIX	4624643
33176	5	104.57	SBwgs:LG7_GroupIX	5513991
33204	5	104.57	SBwgs:LG7_GroupIX	5804744
33293	5	104.57	SBwgs:LG7_GroupIX	6829735
33363	5	105.73	SBwgs:LG7_GroupIX	8376549
31856	5	106.88	SBwgs:LG7_GroupIX	11398047
31924	5	106.88	SBwgs:LG7_GroupIX	1269980
33051	5	106.88	SBwgs:LG7_GroupIX	3473492
33228	5	106.88	SBwgs:LG7_GroupIX	603302
33238	5	106.88	SBwgs:LG7_GroupIX	608347
33478	5	106.88	SBwgs:LG7_GroupIX	9903397
33483	5	106.88	SBwgs:LG7_GroupIX	9933452
33122	5	107.21	SBwgs:LG7_GroupIX	4912542
33046	5	107.56	SBwgs:LG7_GroupIX	3341013
33043	5	107.91	SBwgs:LG7_GroupIX	3266453
31740	5	108.26	SBwgs:LG7_GroupIX	10211176
31769	5	108.26	SBwgs:LG7_GroupIX	10455295
31818	5	108.26	SBwgs:LG7_GroupIX	10962518
31829	5	108.26	SBwgs:LG7_GroupIX	11059686
33226	5	108.26	SBwgs:LG7_GroupIX	6003184
33235	5	108.26	SBwgs:LG7_GroupIX	6052948
33296	5	108.26	SBwgs:LG7_GroupIX	6861405
33200	5	108.59	SBwgs:LG7_GroupIX	5761778
33025	5	108.9	SBwgs:LG7_GroupIX	2877098
32411	5	109.18	SBwgs:LG7_GroupIX	19705909
33163	5	109.18	SBwgs:LG7_GroupIX	5381188
33166	5	109.18	SBwgs:LG7_GroupIX	5391534
42492	5	110.7	SBwgs:SB_ChrUN	85779787
31851	5	112.15	SBwgs:LG7_GroupIX	11377849
32018	5	112.15	SBwgs:LG7_GroupIX	14255830
33060	5	112.15	SBwgs:LG7_GroupIX	3527589
33121	5	112.15	SBwgs:LG7_GroupIX	4912538
33239	5	112.15	SBwgs:LG7_GroupIX	6095514
33004	5	115.43	SBwgs:LG7_GroupIX	2823311
33028	5	115.43	SBwgs:LG7_GroupIX	3117801
33047	5	115.43	SBwgs:LG7_GroupIX	3341017
33080	5	115.43	SBwgs:LG7_GroupIX	3694698
33082	5	115.43	SBwgs:LG7_GroupIX	3694882
33113	5	115.43	SBwgs:LG7_GroupIX	4714901
33118	5	115.43	SBwgs:LG7_GroupIX	4751273
33135	5	115.43	SBwgs:LG7_GroupIX	5082036
33149	5	115.43	SBwgs:LG7_GroupIX	5225632
33237	5	115.43	SBwgs:LG7_GroupIX	608343
33452	5	115.43	SBwgs:LG7_GroupIX	957925
43113	5	115.43	SBwgs:SB_ChrUN	9970262
33422	5	116.98	SBwgs:LG7_GroupIX	9258214
31743	5	118.86	SBwgs:LG7_GroupIX	10220331
31756	5	118.86	SBwgs:LG7_GroupIX	10314799
31828	5	118.86	SBwgs:LG7_GroupIX	11037725
33142	5	118.87	SBwgs:LG7_GroupIX	5121049
31804	5	119.89	SBwgs:LG7_GroupIX	10882887
33073	5	120.94	SBwgs:LG7_GroupIX	3613396
31817	5	122.76	SBwgs:LG7_GroupIX	10962514
31815	5	122.91	SBwgs:LG7_GroupIX	10916310
31840	5	122.91	SBwgs:LG7_GroupIX	11175658
33185	5	122.91	SBwgs:LG7_GroupIX	5631755
33195	5	122.91	SBwgs:LG7_GroupIX	5729860
33098	5	123.54	SBwgs:LG7_GroupIX	3979348
31741	5	124.7	SBwgs:LG7_GroupIX	10212129
31762	5	124.7	SBwgs:LG7_GroupIX	10400287
31809	5	124.7	SBwgs:LG7_GroupIX	10887775
31814	5	124.7	SBwgs:LG7_GroupIX	10912044
31822	5	124.7	SBwgs:LG7_GroupIX	11002574
31848	5	124.7	SBwgs:LG7_GroupIX	11317025
31861	5	124.7	SBwgs:LG7_GroupIX	11535051
31974	5	124.7	SBwgs:LG7_GroupIX	13558280
31978	5	124.7	SBwgs:LG7_GroupIX	13588751
32108	5	124.7	SBwgs:LG7_GroupIX	15601288
32112	5	124.7	SBwgs:LG7_GroupIX	15613456
32163	5	124.7	SBwgs:LG7_GroupIX	16369583
32234	5	124.7	SBwgs:LG7_GroupIX	17368883
32265	5	124.7	SBwgs:LG7_GroupIX	17576627
32270	5	124.7	SBwgs:LG7_GroupIX	17605307
32272	5	124.7	SBwgs:LG7_GroupIX	17611905
32338	5	124.7	SBwgs:LG7_GroupIX	18406930
32477	5	124.7	SBwgs:LG7_GroupIX	21137469
32566	5	124.7	SBwgs:LG7_GroupIX	22659342
32579	5	124.7	SBwgs:LG7_GroupIX	22834483
33108	5	124.7	SBwgs:LG7_GroupIX	4596097
33160	5	124.7	SBwgs:LG7_GroupIX	5313798
33259	5	124.7	SBwgs:LG7_GroupIX	6388311
33279	5	124.7	SBwgs:LG7_GroupIX	6711760
33299	5	124.7	SBwgs:LG7_GroupIX	6955846
33317	5	124.7	SBwgs:LG7_GroupIX	7611333
33338	5	124.7	SBwgs:LG7_GroupIX	8081277
33382	5	124.7	SBwgs:LG7_GroupIX	8635170
33394	5	124.7	SBwgs:LG7_GroupIX	8747989
33417	5	124.7	SBwgs:LG7_GroupIX	9194884
33464	5	124.7	SBwgs:LG7_GroupIX	9729113
33482	5	124.7	SBwgs:LG7_GroupIX	9929442
39837	5	124.7	SBwgs:SB_ChrUN	42133622
41705	5	124.7	SBwgs:SB_ChrUN	71962088
31776	5	126.24	SBwgs:LG7_GroupIX	10528201
31798	5	126.24	SBwgs:LG7_GroupIX	10739635
33436	5	126.24	SBwgs:LG7_GroupIX	9394228
41207	5	126.24	SBwgs:SB_ChrUN	63407526
31852	5	130.02	SBwgs:LG7_GroupIX	11377853
33251	5	131.28	SBwgs:LG7_GroupIX	6268566
31846	5	134.37	SBwgs:LG7_GroupIX	11314312
31874	5	134.37	SBwgs:LG7_GroupIX	11682641
31890	5	134.37	SBwgs:LG7_GroupIX	11855712
33182	5	134.37	SBwgs:LG7_GroupIX	5582369
33305	5	134.37	SBwgs:LG7_GroupIX	7321163
33347	5	134.37	SBwgs:LG7_GroupIX	8226834
33379	5	134.37	SBwgs:LG7_GroupIX	8606153
33408	5	134.37	SBwgs:LG7_GroupIX	9086474
31758	5	136.54	SBwgs:LG7_GroupIX	10317442
32744	5	148	SBwgs:LG7_GroupIX	24796646
31812	5	148.01	SBwgs:LG7_GroupIX	10901621
31869	5	148.01	SBwgs:LG7_GroupIX	11619939
32185	5	148.01	SBwgs:LG7_GroupIX	16630683
33081	5	148.01	SBwgs:LG7_GroupIX	3694702
33214	5	148.01	SBwgs:LG7_GroupIX	5929063
38893	5	148.03	SBwgs:SB_ChrUN	27563624
32834	5	148.11	SBwgs:LG7_GroupIX	25651660
32798	5	150.92	SBwgs:LG7_GroupIX	25429103
41565	5	153.93	SBwgs:SB_ChrUN	69414210
32931	5	162.48	SBwgs:LG7_GroupIX	27127024
32606	5	165.74	SBwgs:LG7_GroupIX	23227113
32045	5	165.75	SBwgs:LG7_GroupIX	14671340
32174	5	165.75	SBwgs:LG7_GroupIX	16520063
32256	5	165.75	SBwgs:LG7_GroupIX	17545767
32446	5	165.75	SBwgs:LG7_GroupIX	20461715
32837	5	165.75	SBwgs:LG7_GroupIX	25756130
33208	5	165.75	SBwgs:LG7_GroupIX	5862262
33234	5	165.75	SBwgs:LG7_GroupIX	6048835
33241	5	165.75	SBwgs:LG7_GroupIX	6109143
32116	5	168.25	SBwgs:LG7_GroupIX	15648970
32427	5	168.25	SBwgs:LG7_GroupIX	20047911
32523	5	168.25	SBwgs:LG7_GroupIX	21859695
32635	5	168.25	SBwgs:LG7_GroupIX	23503067
32736	5	168.25	SBwgs:LG7_GroupIX	24695894
42375	5	168.25	SBwgs:SB_ChrUN	83682224
33375	5	168.43	SBwgs:LG7_GroupIX	8505760
41103	5	168.61	SBwgs:SB_ChrUN	61980394
32539	5	168.77	SBwgs:LG7_GroupIX	22176985
32833	5	168.77	SBwgs:LG7_GroupIX	25651656
32860	5	168.77	SBwgs:LG7_GroupIX	26081633
33319	5	168.77	SBwgs:LG7_GroupIX	7656705
32334	5	168.96	SBwgs:LG7_GroupIX	18348880
32702	5	169.16	SBwgs:LG7_GroupIX	24287765
32006	5	169.35	SBwgs:LG7_GroupIX	14011409
32223	5	169.35	SBwgs:LG7_GroupIX	17273577
32519	5	169.35	SBwgs:LG7_GroupIX	21622322
42279	5	169.35	SBwgs:SB_ChrUN	82070396
32022	5	169.98	SBwgs:LG7_GroupIX	14363532
32804	5	169.98	SBwgs:LG7_GroupIX	25466579
32979	5	170.59	SBwgs:LG7_GroupIX	27887360
32832	5	171.21	SBwgs:LG7_GroupIX	25641264
32596	5	171.84	SBwgs:LG7_GroupIX	23142960
32906	5	171.84	SBwgs:LG7_GroupIX	26753598
32106	5	172.44	SBwgs:LG7_GroupIX	15597123
32222	5	172.44	SBwgs:LG7_GroupIX	17273573
32626	5	172.44	SBwgs:LG7_GroupIX	23446024
32734	5	172.44	SBwgs:LG7_GroupIX	24662145
32825	5	172.44	SBwgs:LG7_GroupIX	25624745
32846	5	172.44	SBwgs:LG7_GroupIX	25929079
32849	5	172.44	SBwgs:LG7_GroupIX	25946422
32850	5	172.44	SBwgs:LG7_GroupIX	25978397
32868	5	172.44	SBwgs:LG7_GroupIX	26193933
32869	5	172.44	SBwgs:LG7_GroupIX	26207881
32890	5	172.44	SBwgs:LG7_GroupIX	26566201
33461	5	172.44	SBwgs:LG7_GroupIX	9693930
33471	5	172.44	SBwgs:LG7_GroupIX	9779005
41089	5	172.45	SBwgs:SB_ChrUN	61781607
32563	5	174.87	SBwgs:LG7_GroupIX	22587584
42604	5	174.87	SBwgs:SB_ChrUN	87694090
32512	5	174.99	SBwgs:LG7_GroupIX	21529702
32818	5	175.95	SBwgs:LG7_GroupIX	25593458
32838	5	175.95	SBwgs:LG7_GroupIX	25756134
32821	5	176.91	SBwgs:LG7_GroupIX	25598814
32847	5	177.84	SBwgs:LG7_GroupIX	25929083
32737	5	178.77	SBwgs:LG7_GroupIX	24695898
32031	5	179.64	SBwgs:LG7_GroupIX	1445694
33007	5	179.64	SBwgs:LG7_GroupIX	28252550
32584	5	179.66	SBwgs:LG7_GroupIX	22884872
32812	5	179.66	SBwgs:LG7_GroupIX	25566706
32224	5	182.54	SBwgs:LG7_GroupIX	17281727
32311	5	182.54	SBwgs:LG7_GroupIX	17951951
32628	5	182.54	SBwgs:LG7_GroupIX	23475679
32714	5	182.54	SBwgs:LG7_GroupIX	24446319
32730	5	182.54	SBwgs:LG7_GroupIX	24618963
32748	5	182.54	SBwgs:LG7_GroupIX	25008247
32924	5	182.54	SBwgs:LG7_GroupIX	27013961
32933	5	182.54	SBwgs:LG7_GroupIX	27145603
32948	5	182.54	SBwgs:LG7_GroupIX	27388839
32952	5	182.54	SBwgs:LG7_GroupIX	27396966
32953	5	182.54	SBwgs:LG7_GroupIX	27463125
32970	5	182.54	SBwgs:LG7_GroupIX	27728277
32572	5	184.09	SBwgs:LG7_GroupIX	22743743
32879	5	188.64	SBwgs:LG7_GroupIX	26349971
32130	5	193.87	SBwgs:LG7_GroupIX	1601837
32144	5	194.25	SBwgs:LG7_GroupIX	1613775
32313	5	194.91	SBwgs:LG7_GroupIX	18002278
32078	5	195.41	SBwgs:LG7_GroupIX	1496811
33000	5	195.41	SBwgs:LG7_GroupIX	28166596
41077	6	0	SBwgs:SB_ChrUN	61666760
42258	6	5.28	SBwgs:SB_ChrUN	81548443
39388	6	5.62	SBwgs:SB_ChrUN	35423307
38757	6	11.39	SBwgs:SB_ChrUN	26036986
38820	6	11.39	SBwgs:SB_ChrUN	26517305
39504	6	11.39	SBwgs:SB_ChrUN	36635864
39170	6	12.43	SBwgs:SB_ChrUN	31957774
41337	6	13.38	SBwgs:SB_ChrUN	65419681
38813	6	19.64	SBwgs:SB_ChrUN	26449540
39849	6	21.22	SBwgs:SB_ChrUN	42253607
38770	6	25.25	SBwgs:SB_ChrUN	26100106
41587	6	29.37	SBwgs:SB_ChrUN	69767097
39244	6	31.39	SBwgs:SB_ChrUN	32890451
40789	6	31.4	SBwgs:SB_ChrUN	57003360
41071	6	31.4	SBwgs:SB_ChrUN	61639304
41535	6	31.4	SBwgs:SB_ChrUN	69080552
42856	6	31.4	SBwgs:SB_ChrUN	92668503
38781	6	31.42	SBwgs:SB_ChrUN	26166811
38792	6	32.5	SBwgs:SB_ChrUN	26279261
24478	6	33.76	SBwgs:LG22-25_GroupXII	94975
39130	6	37.62	SBwgs:SB_ChrUN	31173117
23533	6	39.99	SBwgs:LG22-25_GroupXII	197415
40138	6	43.47	SBwgs:SB_ChrUN	46420428
41584	6	44.21	SBwgs:SB_ChrUN	69763719
24090	6	45.31	SBwgs:LG22-25_GroupXII	409215
24091	6	45.31	SBwgs:LG22-25_GroupXII	409219
24194	6	45.31	SBwgs:LG22-25_GroupXII	556377
24213	6	45.31	SBwgs:LG22-25_GroupXII	586348
38755	6	45.31	SBwgs:SB_ChrUN	26009319
38767	6	45.31	SBwgs:SB_ChrUN	26065298
41070	6	45.31	SBwgs:SB_ChrUN	61639300
41659	6	45.31	SBwgs:SB_ChrUN	71217484
39129	6	46.4	SBwgs:SB_ChrUN	31173113
38771	6	47.54	SBwgs:SB_ChrUN	26100110
23288	6	49.41	SBwgs:LG22-25_GroupXII	163609
23982	6	49.41	SBwgs:LG22-25_GroupXII	279190
24196	6	49.41	SBwgs:LG22-25_GroupXII	559013
38766	6	49.41	SBwgs:SB_ChrUN	26065294
38779	6	49.41	SBwgs:SB_ChrUN	26154926
38788	6	49.41	SBwgs:SB_ChrUN	26240232
38793	6	49.41	SBwgs:SB_ChrUN	26282889
39507	6	49.41	SBwgs:SB_ChrUN	36672038
38796	6	51.35	SBwgs:SB_ChrUN	26294022
38816	6	54.57	SBwgs:SB_ChrUN	26516613
24060	6	57.92	SBwgs:LG22-25_GroupXII	380668
24057	6	57.93	SBwgs:LG22-25_GroupXII	380064
24030	6	59.62	SBwgs:LG22-25_GroupXII	338098
24102	6	59.63	SBwgs:LG22-25_GroupXII	431476
24212	6	63.11	SBwgs:LG22-25_GroupXII	586344
24465	6	63.11	SBwgs:LG22-25_GroupXII	927340
39916	6	63.11	SBwgs:SB_ChrUN	43153619
22916	6	64.71	SBwgs:LG22-25_GroupXII	1181049
23184	6	64.71	SBwgs:LG22-25_GroupXII	1514096
24195	6	64.71	SBwgs:LG22-25_GroupXII	556381
24366	6	64.71	SBwgs:LG22-25_GroupXII	802981
24375	6	64.71	SBwgs:LG22-25_GroupXII	816194
39353	6	64.71	SBwgs:SB_ChrUN	3484664
22891	6	65.95	SBwgs:LG22-25_GroupXII	1146318
24376	6	65.95	SBwgs:LG22-25_GroupXII	816198
24443	6	65.95	SBwgs:LG22-25_GroupXII	891699
22906	6	67.19	SBwgs:LG22-25_GroupXII	1167188
22911	6	67.19	SBwgs:LG22-25_GroupXII	1176937
22995	6	67.19	SBwgs:LG22-25_GroupXII	1281941
23052	6	67.19	SBwgs:LG22-25_GroupXII	1352256
23132	6	67.19	SBwgs:LG22-25_GroupXII	1445490
23135	6	67.19	SBwgs:LG22-25_GroupXII	1449882
23143	6	67.19	SBwgs:LG22-25_GroupXII	1455727
23147	6	67.19	SBwgs:LG22-25_GroupXII	1461507
23197	6	67.19	SBwgs:LG22-25_GroupXII	1523699
24121	6	67.19	SBwgs:LG22-25_GroupXII	459415
24209	6	67.19	SBwgs:LG22-25_GroupXII	573766
24444	6	67.19	SBwgs:LG22-25_GroupXII	891703
24501	6	67.19	SBwgs:LG22-25_GroupXII	970296
23183	6	68.34	SBwgs:LG22-25_GroupXII	1514092
23261	6	69.48	SBwgs:LG22-25_GroupXII	1588388
23335	6	69.48	SBwgs:LG22-25_GroupXII	1691732
23437	6	69.48	SBwgs:LG22-25_GroupXII	1842155
23295	6	71.15	SBwgs:LG22-25_GroupXII	1652472
23339	6	73.35	SBwgs:LG22-25_GroupXII	1698722
23526	6	76.1	SBwgs:LG22-25_GroupXII	1967121
23785	6	76.1	SBwgs:LG22-25_GroupXII	2328908
23142	6	79.18	SBwgs:LG22-25_GroupXII	1455723
23336	6	79.18	SBwgs:LG22-25_GroupXII	1691736
23608	6	79.18	SBwgs:LG22-25_GroupXII	2069396
23723	6	79.18	SBwgs:LG22-25_GroupXII	2252724
23731	6	79.18	SBwgs:LG22-25_GroupXII	2262865
23732	6	79.18	SBwgs:LG22-25_GroupXII	2262869
24010	6	79.18	SBwgs:LG22-25_GroupXII	3228349
23994	6	81.89	SBwgs:LG22-25_GroupXII	2913747
23979	6	82.92	SBwgs:LG22-25_GroupXII	2779652
24001	6	83.68	SBwgs:LG22-25_GroupXII	2979743
23986	6	83.9	SBwgs:LG22-25_GroupXII	2848162
24066	6	84.39	SBwgs:LG22-25_GroupXII	3840513
24087	6	85.69	SBwgs:LG22-25_GroupXII	4026766
24216	6	102.9	SBwgs:LG22-25_GroupXII	5890169
22816	6	102.91	SBwgs:LG22-25_GroupXII	10379232
23423	6	102.91	SBwgs:LG22-25_GroupXII	1825041
23424	6	102.91	SBwgs:LG22-25_GroupXII	1825045
24485	6	102.91	SBwgs:LG22-25_GroupXII	9532151
23055	6	103.77	SBwgs:LG22-25_GroupXII	13530471
23541	6	104.57	SBwgs:LG22-25_GroupXII	19831871
23902	6	104.57	SBwgs:LG22-25_GroupXII	2520994
24009	6	104.57	SBwgs:LG22-25_GroupXII	3227778
24014	6	104.57	SBwgs:LG22-25_GroupXII	3231583
24018	6	104.57	SBwgs:LG22-25_GroupXII	3270978
24020	6	104.57	SBwgs:LG22-25_GroupXII	3303554
24022	6	104.57	SBwgs:LG22-25_GroupXII	3313202
24068	6	104.57	SBwgs:LG22-25_GroupXII	3860572
24093	6	104.57	SBwgs:LG22-25_GroupXII	4119350
24105	6	104.57	SBwgs:LG22-25_GroupXII	4323993
24112	6	104.57	SBwgs:LG22-25_GroupXII	4460352
24217	6	104.57	SBwgs:LG22-25_GroupXII	5897118
24236	6	104.57	SBwgs:LG22-25_GroupXII	6273131
24241	6	104.57	SBwgs:LG22-25_GroupXII	6328872
24269	6	105.32	SBwgs:LG22-25_GroupXII	6660947
23393	6	106.19	SBwgs:LG22-25_GroupXII	17618050
24039	6	107.11	SBwgs:LG22-25_GroupXII	3536229
24033	6	107.99	SBwgs:LG22-25_GroupXII	3478013
23988	6	108.44	SBwgs:LG22-25_GroupXII	2848965
24004	6	108.71	SBwgs:LG22-25_GroupXII	3159328
23483	6	109.23	SBwgs:LG22-25_GroupXII	1914742
24297	6	109.93	SBwgs:LG22-25_GroupXII	7146886
23411	6	110.61	SBwgs:LG22-25_GroupXII	17937529
24031	6	111.3	SBwgs:LG22-25_GroupXII	3461683
23287	6	112.16	SBwgs:LG22-25_GroupXII	16360329
23313	6	112.16	SBwgs:LG22-25_GroupXII	16703139
24489	6	112.16	SBwgs:LG22-25_GroupXII	9602673
24104	6	119.22	SBwgs:LG22-25_GroupXII	4323989
24156	6	124.82	SBwgs:LG22-25_GroupXII	5020059
24136	6	131.23	SBwgs:LG22-25_GroupXII	4789224
24132	6	132.21	SBwgs:LG22-25_GroupXII	4721433
24142	6	133.24	SBwgs:LG22-25_GroupXII	4838375
24146	6	134.26	SBwgs:LG22-25_GroupXII	4851089
24135	6	137.93	SBwgs:LG22-25_GroupXII	4789220
24183	6	137.93	SBwgs:LG22-25_GroupXII	5400852
24192	6	137.93	SBwgs:LG22-25_GroupXII	5479188
24225	6	137.93	SBwgs:LG22-25_GroupXII	6057015
24231	6	137.93	SBwgs:LG22-25_GroupXII	6196581
24237	6	137.93	SBwgs:LG22-25_GroupXII	6273135
24248	6	137.93	SBwgs:LG22-25_GroupXII	6433885
24264	6	137.93	SBwgs:LG22-25_GroupXII	6608968
24265	6	137.93	SBwgs:LG22-25_GroupXII	6608972
24139	6	138.9	SBwgs:LG22-25_GroupXII	4794192
24162	6	138.9	SBwgs:LG22-25_GroupXII	5181541
24253	6	138.9	SBwgs:LG22-25_GroupXII	6527246
24268	6	138.9	SBwgs:LG22-25_GroupXII	6660943
22939	6	145.34	SBwgs:LG22-25_GroupXII	12019626
23014	6	145.34	SBwgs:LG22-25_GroupXII	12997723
23107	6	145.34	SBwgs:LG22-25_GroupXII	14022704
23267	6	145.34	SBwgs:LG22-25_GroupXII	15945206
23453	6	145.34	SBwgs:LG22-25_GroupXII	18677839
24460	6	145.34	SBwgs:LG22-25_GroupXII	9157738
23108	6	146.32	SBwgs:LG22-25_GroupXII	14029674
24359	6	147.35	SBwgs:LG22-25_GroupXII	7927105
22934	6	148.18	SBwgs:LG22-25_GroupXII	11975817
23174	6	151.22	SBwgs:LG22-25_GroupXII	14875369
23034	6	151.32	SBwgs:LG22-25_GroupXII	13376055
23404	6	154.31	SBwgs:LG22-25_GroupXII	17769058
23772	6	157.35	SBwgs:LG22-25_GroupXII	23060445
24356	6	157.35	SBwgs:LG22-25_GroupXII	7912392
24492	6	159.43	SBwgs:LG22-25_GroupXII	9621953
22846	6	160.94	SBwgs:LG22-25_GroupXII	11023862
23166	6	160.94	SBwgs:LG22-25_GroupXII	14810907
23662	6	162.38	SBwgs:LG22-25_GroupXII	21479017
23763	6	162.38	SBwgs:LG22-25_GroupXII	23003621
24314	6	162.38	SBwgs:LG22-25_GroupXII	7433092
24340	6	162.38	SBwgs:LG22-25_GroupXII	7759793
24342	6	162.38	SBwgs:LG22-25_GroupXII	7792597
24403	6	162.38	SBwgs:LG22-25_GroupXII	8432221
24423	6	162.38	SBwgs:LG22-25_GroupXII	8737925
24486	6	162.38	SBwgs:LG22-25_GroupXII	9587840
24493	6	162.38	SBwgs:LG22-25_GroupXII	9621957
23620	6	165.43	SBwgs:LG22-25_GroupXII	20812007
23655	6	165.43	SBwgs:LG22-25_GroupXII	21426761
23450	6	166.28	SBwgs:LG22-25_GroupXII	18550265
23384	6	167.1	SBwgs:LG22-25_GroupXII	17530341
23814	6	167.1	SBwgs:LG22-25_GroupXII	23726138
23573	6	168.31	SBwgs:LG22-25_GroupXII	20113468
23803	6	168.31	SBwgs:LG22-25_GroupXII	23541965
22971	6	170.78	SBwgs:LG22-25_GroupXII	12426489
23562	6	170.78	SBwgs:LG22-25_GroupXII	20053838
23640	6	170.78	SBwgs:LG22-25_GroupXII	21185283
23712	6	170.78	SBwgs:LG22-25_GroupXII	22352663
23825	6	170.78	SBwgs:LG22-25_GroupXII	23870840
23868	6	170.78	SBwgs:LG22-25_GroupXII	24490340
23894	6	170.78	SBwgs:LG22-25_GroupXII	25004989
23900	6	170.78	SBwgs:LG22-25_GroupXII	25112358
23375	6	171.95	SBwgs:LG22-25_GroupXII	17408464
23527	6	171.95	SBwgs:LG22-25_GroupXII	19683547
23609	6	171.95	SBwgs:LG22-25_GroupXII	20732933
23615	6	171.95	SBwgs:LG22-25_GroupXII	20782568
23637	6	171.95	SBwgs:LG22-25_GroupXII	21088072
23643	6	171.95	SBwgs:LG22-25_GroupXII	21193721
23682	6	171.95	SBwgs:LG22-25_GroupXII	21972295
23683	6	171.95	SBwgs:LG22-25_GroupXII	21987197
23718	6	171.95	SBwgs:LG22-25_GroupXII	22431534
23727	6	171.95	SBwgs:LG22-25_GroupXII	22586034
23740	6	171.95	SBwgs:LG22-25_GroupXII	22766103
23758	6	171.95	SBwgs:LG22-25_GroupXII	22995454
23813	6	171.95	SBwgs:LG22-25_GroupXII	23726134
23816	6	171.95	SBwgs:LG22-25_GroupXII	23759948
23833	6	171.95	SBwgs:LG22-25_GroupXII	24060032
23853	6	171.95	SBwgs:LG22-25_GroupXII	24359968
23854	6	171.95	SBwgs:LG22-25_GroupXII	24360155
23921	6	171.95	SBwgs:LG22-25_GroupXII	25634625
23024	6	173.77	SBwgs:LG22-25_GroupXII	13181284
23270	6	173.77	SBwgs:LG22-25_GroupXII	15976632
23327	6	173.77	SBwgs:LG22-25_GroupXII	16779040
23443	6	173.77	SBwgs:LG22-25_GroupXII	18470018
23652	6	173.77	SBwgs:LG22-25_GroupXII	21393969
23692	6	173.77	SBwgs:LG22-25_GroupXII	22069819
23728	6	173.77	SBwgs:LG22-25_GroupXII	22586038
24400	6	173.77	SBwgs:LG22-25_GroupXII	8414629
23784	6	175.31	SBwgs:LG22-25_GroupXII	23238042
23861	6	175.31	SBwgs:LG22-25_GroupXII	24408943
23867	6	175.31	SBwgs:LG22-25_GroupXII	24490336
24413	6	175.31	SBwgs:LG22-25_GroupXII	8553899
23348	6	176.1	SBwgs:LG22-25_GroupXII	17076069
23377	6	176.1	SBwgs:LG22-25_GroupXII	17416538
23673	6	176.1	SBwgs:LG22-25_GroupXII	21713004
24362	6	176.1	SBwgs:LG22-25_GroupXII	7969880
24374	6	176.1	SBwgs:LG22-25_GroupXII	8141041
24430	6	176.1	SBwgs:LG22-25_GroupXII	8789636
23449	6	176.61	SBwgs:LG22-25_GroupXII	18548044
23447	6	176.8	SBwgs:LG22-25_GroupXII	18533440
23691	6	176.8	SBwgs:LG22-25_GroupXII	22069815
23811	6	176.8	SBwgs:LG22-25_GroupXII	23673795
22841	6	179.59	SBwgs:LG22-25_GroupXII	10971134
23049	6	180.27	SBwgs:LG22-25_GroupXII	13506808
23074	6	180.27	SBwgs:LG22-25_GroupXII	13777701
23415	6	180.27	SBwgs:LG22-25_GroupXII	17999444
24321	6	180.27	SBwgs:LG22-25_GroupXII	7515143
24369	6	180.27	SBwgs:LG22-25_GroupXII	8094938
24417	6	180.27	SBwgs:LG22-25_GroupXII	8687405
24424	6	180.27	SBwgs:LG22-25_GroupXII	8737929
24504	6	180.27	SBwgs:LG22-25_GroupXII	9767609
22869	6	180.85	SBwgs:LG22-25_GroupXII	11189068
22870	6	181.44	SBwgs:LG22-25_GroupXII	11234466
22941	6	181.44	SBwgs:LG22-25_GroupXII	12052604
22943	6	181.44	SBwgs:LG22-25_GroupXII	12099338
22976	6	181.44	SBwgs:LG22-25_GroupXII	12468434
22996	6	181.44	SBwgs:LG22-25_GroupXII	12872424
23026	6	181.44	SBwgs:LG22-25_GroupXII	13192650
23093	6	181.44	SBwgs:LG22-25_GroupXII	13918078
23159	6	181.44	SBwgs:LG22-25_GroupXII	14698297
22815	6	182.02	SBwgs:LG22-25_GroupXII	10379228
22821	6	182.02	SBwgs:LG22-25_GroupXII	10444027
22992	6	182.02	SBwgs:LG22-25_GroupXII	12799374
23012	6	182.02	SBwgs:LG22-25_GroupXII	12995056
23017	6	182.02	SBwgs:LG22-25_GroupXII	13108356
23068	6	182.02	SBwgs:LG22-25_GroupXII	13760248
23121	6	182.02	SBwgs:LG22-25_GroupXII	14176483
23134	6	182.02	SBwgs:LG22-25_GroupXII	14488246
23391	6	182.02	SBwgs:LG22-25_GroupXII	17592959
23392	6	182.02	SBwgs:LG22-25_GroupXII	17592963
24275	6	182.02	SBwgs:LG22-25_GroupXII	6836818
24278	6	182.02	SBwgs:LG22-25_GroupXII	6838824
24285	6	182.02	SBwgs:LG22-25_GroupXII	6969775
24388	6	182.02	SBwgs:LG22-25_GroupXII	8260587
24469	6	182.02	SBwgs:LG22-25_GroupXII	9343903
23326	6	183.2	SBwgs:LG22-25_GroupXII	16748385
23194	6	183.73	SBwgs:LG22-25_GroupXII	15228933
23898	6	185.53	SBwgs:LG22-25_GroupXII	25094105
23445	6	185.76	SBwgs:LG22-25_GroupXII	18505256
23760	6	186	SBwgs:LG22-25_GroupXII	23000347
22956	6	186.34	SBwgs:LG22-25_GroupXII	12216129
22969	6	186.34	SBwgs:LG22-25_GroupXII	12420361
23073	6	186.34	SBwgs:LG22-25_GroupXII	13774722
23345	6	186.34	SBwgs:LG22-25_GroupXII	17021682
23420	6	186.34	SBwgs:LG22-25_GroupXII	18114693
23508	6	186.34	SBwgs:LG22-25_GroupXII	19371787
23584	6	186.34	SBwgs:LG22-25_GroupXII	20305705
23585	6	186.34	SBwgs:LG22-25_GroupXII	20309061
23588	6	186.34	SBwgs:LG22-25_GroupXII	20349877
23645	6	186.34	SBwgs:LG22-25_GroupXII	21212897
23783	6	186.34	SBwgs:LG22-25_GroupXII	23238038
23802	6	186.34	SBwgs:LG22-25_GroupXII	23539738
23810	6	186.34	SBwgs:LG22-25_GroupXII	23673791
24503	6	186.34	SBwgs:LG22-25_GroupXII	9767605
22926	6	187.36	SBwgs:LG22-25_GroupXII	11956469
23485	6	187.36	SBwgs:LG22-25_GroupXII	19229224
23651	6	187.36	SBwgs:LG22-25_GroupXII	21330013
23664	6	187.36	SBwgs:LG22-25_GroupXII	21627447
23681	6	187.36	SBwgs:LG22-25_GroupXII	21972291
24286	6	187.36	SBwgs:LG22-25_GroupXII	6969779
23442	6	187.63	SBwgs:LG22-25_GroupXII	18470014
23716	6	187.63	SBwgs:LG22-25_GroupXII	22393109
23522	6	188.51	SBwgs:LG22-25_GroupXII	19631463
23635	6	188.51	SBwgs:LG22-25_GroupXII	21081280
23703	6	189.78	SBwgs:LG22-25_GroupXII	22287497
23479	6	191.67	SBwgs:LG22-25_GroupXII	19083705
23710	6	191.67	SBwgs:LG22-25_GroupXII	22322548
23717	6	191.67	SBwgs:LG22-25_GroupXII	22431530
23775	6	191.67	SBwgs:LG22-25_GroupXII	23066190
23860	6	191.67	SBwgs:LG22-25_GroupXII	24407678
41331	6	191.67	SBwgs:SB_ChrUN	65384918
23923	6	192.18	SBwgs:LG22-25_GroupXII	25707464
23473	6	193.15	SBwgs:LG22-25_GroupXII	18928699
23476	6	193.15	SBwgs:LG22-25_GroupXII	18959753
23503	6	193.15	SBwgs:LG22-25_GroupXII	19344894
23649	6	193.15	SBwgs:LG22-25_GroupXII	21323592
23661	6	193.15	SBwgs:LG22-25_GroupXII	21479013
23713	6	193.15	SBwgs:LG22-25_GroupXII	22355821
23804	6	193.15	SBwgs:LG22-25_GroupXII	23541969
23502	6	194.72	SBwgs:LG22-25_GroupXII	19344890
23519	6	194.72	SBwgs:LG22-25_GroupXII	19602748
23553	6	194.72	SBwgs:LG22-25_GroupXII	19901060
23591	6	194.72	SBwgs:LG22-25_GroupXII	20404240
23622	6	194.72	SBwgs:LG22-25_GroupXII	20834486
23646	6	194.72	SBwgs:LG22-25_GroupXII	21316724
23908	6	194.72	SBwgs:LG22-25_GroupXII	25373242
41332	6	194.72	SBwgs:SB_ChrUN	65384922
23826	6	195.71	SBwgs:LG22-25_GroupXII	23870844
23271	6	196.87	SBwgs:LG22-25_GroupXII	15991518
23836	6	196.91	SBwgs:LG22-25_GroupXII	24131036
23917	6	196.91	SBwgs:LG22-25_GroupXII	25606636
23729	6	198.5	SBwgs:LG22-25_GroupXII	22617206
23830	6	203.59	SBwgs:LG22-25_GroupXII	24010022
23487	6	206.56	SBwgs:LG22-25_GroupXII	19229852
23910	6	212.08	SBwgs:LG22-25_GroupXII	25384024
23852	6	213.89	SBwgs:LG22-25_GroupXII	24359964
15065	7	0	SBwgs:LG17_GroupXVIII	7777418
15006	7	8.25	SBwgs:LG17_GroupXVIII	6952291
15014	7	8.25	SBwgs:LG17_GroupXVIII	7062403
15152	7	8.25	SBwgs:LG17_GroupXVIII	9195509
14671	7	10.17	SBwgs:LG17_GroupXVIII	2543641
13708	7	10.8	SBwgs:LG17_GroupXVIII	1110589
13707	7	11.59	SBwgs:LG17_GroupXVIII	1110585
13982	7	11.88	SBwgs:LG17_GroupXVIII	1485538
14476	7	12.06	SBwgs:LG17_GroupXVIII	2078011
14266	7	13.29	SBwgs:LG17_GroupXVIII	1821794
14468	7	13.29	SBwgs:LG17_GroupXVIII	207078
14787	7	13.29	SBwgs:LG17_GroupXVIII	397758
13844	7	15.39	SBwgs:LG17_GroupXVIII	1253071
14262	7	15.39	SBwgs:LG17_GroupXVIII	1808889
14263	7	15.39	SBwgs:LG17_GroupXVIII	1808893
14526	7	15.39	SBwgs:LG17_GroupXVIII	2173792
14644	7	15.39	SBwgs:LG17_GroupXVIII	2349011
14692	7	15.39	SBwgs:LG17_GroupXVIII	2975325
14708	7	15.39	SBwgs:LG17_GroupXVIII	3114106
14748	7	15.39	SBwgs:LG17_GroupXVIII	3657872
14779	7	15.39	SBwgs:LG17_GroupXVIII	3929300
14961	7	15.39	SBwgs:LG17_GroupXVIII	627122
39534	7	15.39	SBwgs:SB_ChrUN	37187703
39968	7	15.39	SBwgs:SB_ChrUN	43868942
14663	7	16.37	SBwgs:LG17_GroupXVIII	2494761
14685	7	16.37	SBwgs:LG17_GroupXVIII	2844920
14701	7	16.37	SBwgs:LG17_GroupXVIII	3099391
14733	7	16.37	SBwgs:LG17_GroupXVIII	344064
14831	7	16.37	SBwgs:LG17_GroupXVIII	4364809
14776	7	18.9	SBwgs:LG17_GroupXVIII	3882183
14826	7	18.9	SBwgs:LG17_GroupXVIII	4356176
41049	7	18.9	SBwgs:SB_ChrUN	61406940
14552	7	19.06	SBwgs:LG17_GroupXVIII	21978356
14727	7	19.27	SBwgs:LG17_GroupXVIII	342781
14374	7	19.45	SBwgs:LG17_GroupXVIII	1926760
14830	7	19.64	SBwgs:LG17_GroupXVIII	4364805
14461	7	19.85	SBwgs:LG17_GroupXVIII	2065809
14686	7	19.85	SBwgs:LG17_GroupXVIII	2861328
14738	7	19.85	SBwgs:LG17_GroupXVIII	3574993
[truncated: 4,707 more rows]
